# Supplementary material for: l-2-Nitrimino-1,3-diazepane-4-carboxylic acid monohydrate
Source: Acta Crystallogr Sect E Struct Rep Online. 2008 Jun 7;64(Pt 7):o1222. doi: 10.1107/S1600536808015146 (PMC2961828; doi:10.1107/S1600536808015146)
Supplement: Supplementary file 1 [file e-64-o1222-sup1.cif]

##############################################################################
###                                                                        ###
###        Electronic paper (Acta Crystallographica Section E)             ###
###                                                                        ###
##############################################################################
#                                                                            #
# This CIF contains the data in a paper accepted for publication in Acta     #
# Crystallographica Section E. It conforms to the requirements of Notes      #
# for Authors for Section E, and has been peer reviewed under the auspices   #
# of the IUCr Commission on Journals.                                        #
#                                                                            #
# Full details of the Crystallographic Information File format               #
# are given in the paper "The Crystallographic Information File (CIF):       #
# a New Standard Archive File for Crystallography" by S. R. Hall, F. H.      #
# Allen and I. D. Brown [Acta Cryst. (1991), A47, 655-685].                  #
#                                                                            #
# The current version of the core CIF dictionary is obtainable from          #
# ftp://ftp.iucr.org/pub/cif_core.dic. The current version number is 2.4.    #
#                                                                            #
# Software is freely available for graphical display of the structure(s) in  #
# this CIF.  For information consult the CIF home page http://www.iucr.org/  #
# cif/home.html                                                              #
#                                                                            #
# This file may be used for bona fide research purposes within the           #
# scientific community so long as proper attribution is given to the journal # 
# article from which it was obtained.                                        #
#                                                                            #
##############################################################################
                                             
data_global
_audit_creation_method     'form.cif (version 2.0)'
_journal_data_validation_number     ?
_journal_date_recd_electronic     2008-05-09
_journal_date_accepted     2008-05-19
_journal_name_full     'Acta Crystallographica, Section E'
_journal_year     2008
_journal_volume     64
_journal_issue      7
_journal_page_first     o1222
_journal_page_last     o1222
_journal_paper_category     QO
_journal_coeditor_code     BG2187
_publ_contact_author_name     'Dr. Harutyun Karapetyan'
_publ_contact_author_address
;
Molecule Structure Research Center
National Academy of Sciences RA
Azatutyan ave. 26
375014 Yerevan
Republic of Armenia
;
_publ_contact_author_email     harkar@nfsat.am
_publ_contact_author_fax     '374 10 281 380'
_publ_contact_author_phone     '374 10 281 764'
_publ_section_title
;
L-2-Nitrimino-1,3-diazepane-4-carboxylic acid monohydrate
;
loop_
    _publ_author_name
    _publ_author_footnote
    _publ_author_address
    'Karapetyan, Harutyun A.' .
;
Molecule Structure Research Center
National Academy of Sciences RA
Azatutyan Ave. 26
375014 Yerevan
Republic of Armenia
;
data_I
_audit_creation_method     SHELXL-97
_chemical_name_systematic
;
L-2-Nitrimino-1,3-diazepane-4-carboxylic acid monohydrate
;
_chemical_name_common     ?
_chemical_formula_moiety     'C6 H10 N4 O4, H2 O1'
_chemical_formula_sum     'C6 H12 N4 O5'
_chemical_formula_iupac     'C6 H10 N4 O4, H2 O1'
_chemical_formula_weight     220.20
_symmetry_cell_setting     orthorhombic
_symmetry_space_group_name_H-M     'P 21 21 21'
_symmetry_space_group_name_Hall     'P 2ac 2ab'
loop_
    _symmetry_equiv_pos_as_xyz
    'x, y, z'
    '-x+1/2, -y, z+1/2'
    '-x, y+1/2, -z+1/2'
    'x+1/2, -y+1/2, -z'
_cell_length_a     9.0115(18)
_cell_length_b     14.729(3)
_cell_length_c     15.257(3)
_cell_angle_alpha     90.00
_cell_angle_beta     90.00
_cell_angle_gamma     90.00
_cell_volume     2025.0(7)
_cell_formula_units_Z     8
_cell_measurement_reflns_used     24
_cell_measurement_theta_min     14
_cell_measurement_theta_max     16
_cell_measurement_temperature     293(2)
_exptl_crystal_description     prismatic
_exptl_crystal_colour     yellow
_exptl_crystal_size_max     0.22
_exptl_crystal_size_mid     0.17
_exptl_crystal_size_min     0.12
_exptl_crystal_density_diffrn     1.445
_exptl_crystal_density_meas     ?
_exptl_crystal_density_method     'not measured'
_exptl_crystal_F_000     928
_exptl_absorpt_coefficient_mu     0.125
_exptl_absorpt_correction_type     none
_exptl_absorpt_process_details     ?
_exptl_absorpt_correction_T_min     ?
_exptl_absorpt_correction_T_max     ?
_exptl_special_details
;
;
_diffrn_ambient_temperature     293(2)
_diffrn_radiation_type     MoK\a
_diffrn_radiation_wavelength     0.71073
_diffrn_radiation_source     'fine-focus sealed tube'
_diffrn_radiation_monochromator     graphite
_diffrn_measurement_device_type     'Enraf--Nonius CAD-4'
_diffrn_measurement_method     \w/2\q
_diffrn_detector_area_resol_mean     ?
_diffrn_reflns_number     6714
_diffrn_reflns_av_R_equivalents     0.0398
_diffrn_reflns_av_sigmaI/netI     0.0452
_diffrn_reflns_theta_min     2.63
_diffrn_reflns_theta_max     26.99
_diffrn_reflns_theta_full     26.99
_diffrn_measured_fraction_theta_max     0.998
_diffrn_measured_fraction_theta_full     0.998
_diffrn_reflns_limit_h_min     0
_diffrn_reflns_limit_h_max     11
_diffrn_reflns_limit_k_min     -17
_diffrn_reflns_limit_k_max     18
_diffrn_reflns_limit_l_min     -19
_diffrn_reflns_limit_l_max     19
_diffrn_standards_number     3
_diffrn_standards_interval_count     400
_diffrn_standards_interval_time     3600
_diffrn_standards_decay_%     0
_refine_special_details
;
Refinement of <i>F</i>^2^ against ALL reflections. The weighted <i>R</i>-factor
<i>wR</i> and goodness of fit <i>S</i> are based on <i>F</i>^2^, conventional
<i>R</i>-factors <i>R</i> are based on <i>F</i>, with <i>F</i> set to zero for
negative <i>F</i>^2^. The threshold expression of <i>F</i>^2^ >
\s(<i>F</i>^2^) is used only for calculating <i>R</i>-factors(gt) <i>etc</i>.
and is not relevant to the choice of reflections for refinement.
<i>R</i>-factors based on <i>F</i>^2^ are statistically about twice as large
as those based on <i>F</i>, and <i>R</i>- factors based on ALL data will be
even larger.
;
_reflns_number_total     2512
_reflns_number_gt     1583
_reflns_threshold_expression     I>2\s(I)
_refine_ls_structure_factor_coef     Fsqd
_refine_ls_matrix_type     full
_refine_ls_R_factor_all     0.0967
_refine_ls_R_factor_gt     0.0455
_refine_ls_wR_factor_gt     0.1103
_refine_ls_wR_factor_ref     0.1319
_refine_ls_goodness_of_fit_ref     1.024
_refine_ls_restrained_S_all     1.023
_refine_ls_number_reflns     2512
_refine_ls_number_parameters     286
_refine_ls_number_restraints     6
_refine_ls_hydrogen_treatment     mixed
_refine_ls_weighting_scheme     calc
_refine_ls_weighting_details
         'calc w=1/[\s^2^(Fo^2^)+(0.0704P)^2^+0.3433P] where P=(Fo^2^+2Fc^2^)/3'
_atom_sites_solution_hydrogens     geom
_atom_sites_solution_primary     direct
_atom_sites_solution_secondary     difmap
_refine_ls_shift/su_max     0.014
_refine_ls_shift/su_mean     0.001
_refine_diff_density_max     0.441
_refine_diff_density_min     -0.274
_refine_ls_extinction_method     ?
loop_
    _atom_type_symbol
    _atom_type_description
    _atom_type_scat_dispersion_real
    _atom_type_scat_dispersion_imag
    _atom_type_scat_source
    'C' 'C' 0.0033 0.0000
                         'International Tables Vol C Tables 4.2.6.8 and 6.1.1.4'
    'H' 'H' 0.0000 0.0000
                         'International Tables Vol C Tables 4.2.6.8 and 6.1.1.4'
    'N' 'N' 0.0061 0.0000
                         'International Tables Vol C Tables 4.2.6.8 and 6.1.1.4'
    'O' 'O' 0.0106 0.0000
                         'International Tables Vol C Tables 4.2.6.8 and 6.1.1.4'
_computing_data_collection     'DATCOL in CAD-4 Manual (Enraf--Nonius, 1988)'
_computing_cell_refinement     'LS in CAD4 Manual (Enraf--Nonius, 1988)'
_computing_data_reduction     'HELENA (Spek, 1997)'
_computing_structure_solution     'SHELXS97 (Sheldrick, 2008)'
_computing_structure_refinement     'SHELXL97 (Sheldrick, 2008)'
_computing_molecular_graphics     'SHELXTL (Sheldrick, 2008)'
_computing_publication_material     'SHELXTL (Sheldrick, 2008)'
loop_
    _atom_site_type_symbol
    _atom_site_label
    _atom_site_fract_x
    _atom_site_fract_y
    _atom_site_fract_z
    _atom_site_U_iso_or_equiv
    _atom_site_adp_type
    _atom_site_calc_flag
    _atom_site_refinement_flags
    _atom_site_occupancy
    _atom_site_disorder_assembly
    _atom_site_disorder_group
    O O1 0.8550(4) 0.81385(17) 0.6510(2) 0.0559(8) Uani d . 1 . .
    H H1 0.8648 0.7605 0.6653 0.084 Uiso calc R 1 . .
    O O2 1.0592(4) 0.83261(16) 0.7324(2) 0.0556(8) Uani d . 1 . .
    O O3 1.2651(4) 1.00838(17) 0.83155(19) 0.0592(8) Uani d . 1 . .
    O O4 1.2868(4) 1.1299(2) 0.90927(18) 0.0591(8) Uani d . 1 . .
    N N1 1.0627(4) 1.00945(18) 0.7113(2) 0.0421(7) Uani d . 1 . .
    H H3 1.1404 0.9789 0.7256 0.051 Uiso calc R 1 . .
    N N2 0.9663(4) 1.1533(2) 0.6923(2) 0.0507(9) Uani d . 1 . .
    H H10 0.9437 1.2018 0.7207 0.061 Uiso calc R 1 . .
    N N3 1.1385(4) 1.13746(18) 0.7971(2) 0.0407(7) Uani d . 1 . .
    N N4 1.2311(4) 1.0889(2) 0.8470(2) 0.0431(8) Uani d . 1 . .
    C C1 0.9593(5) 0.8623(2) 0.6876(2) 0.0399(9) Uani d . 1 . .
    C C2 0.9446(5) 0.9624(2) 0.6654(2) 0.0409(9) Uani d . 1 . .
    H H2 0.8492 0.9843 0.6879 0.049 Uiso calc R 1 . .
    C C3 0.9495(6) 0.9789(3) 0.5664(2) 0.0561(11) Uani d . 1 . .
    H H4 1.0283 0.9428 0.5406 0.067 Uiso calc R 1 . .
    H H5 0.8563 0.9601 0.5403 0.067 Uiso calc R 1 . .
    C C4 0.9765(8) 1.0790(3) 0.5471(3) 0.0733(16) Uani d . 1 . .
    H H6 1.0822 1.0907 0.5512 0.088 Uiso calc R 1 . .
    H H7 0.9467 1.0911 0.4872 0.088 Uiso calc R 1 . .
    C C5 0.8980(6) 1.1435(3) 0.6055(3) 0.0688(15) Uani d . 1 . .
    H H9 0.8951 1.2026 0.5774 0.083 Uiso calc R 1 . .
    H H8 0.7964 1.1231 0.6129 0.083 Uiso calc R 1 . .
    C C6 1.0582(5) 1.0969(2) 0.7326(2) 0.0382(8) Uani d . 1 . .
    O O5 0.2203(4) 0.6209(2) 0.6113(2) 0.0681(9) Uani d . 1 . .
    H H11 0.1992 0.5667 0.6112 0.102 Uiso calc R 1 . .
    O O6 0.3842(4) 0.5793(2) 0.7134(2) 0.0702(9) Uani d . 1 . .
    O O7 0.6264(5) 0.6721(2) 0.8634(2) 0.0816(12) Uani d . 1 . .
    O O8 0.7679(5) 0.7592(2) 0.9383(2) 0.0785(11) Uani d . 1 . .
    N N5 0.5019(4) 0.7416(2) 0.7264(2) 0.0474(8) Uani d . 1 . .
    H H13 0.5467 0.6920 0.7399 0.057 Uiso calc R 1 . .
    N N6 0.5183(5) 0.8983(2) 0.7299(2) 0.0581(10) Uani d . 1 . .
    H H20 0.5327 0.9434 0.7646 0.070 Uiso calc R 1 . .
    N N7 0.6483(5) 0.8224(2) 0.8311(2) 0.0564(10) Uani d . 1 . .
    N N8 0.6787(5) 0.7483(3) 0.8780(2) 0.0594(10) Uani d . 1 . .
    C C7 0.3282(5) 0.6353(3) 0.6665(3) 0.0518(10) Uani d . 1 . .
    C C8 0.3764(5) 0.7345(2) 0.6670(3) 0.0479(10) Uani d . 1 . .
    H H12 0.2949 0.7710 0.6908 0.057 Uiso calc R 1 . .
    C C9 0.4115(6) 0.7691(3) 0.5742(3) 0.0577(12) Uani d . 1 . .
    H H14 0.4718 0.7244 0.5441 0.069 Uiso calc R 1 . .
    H H15 0.3195 0.7757 0.5419 0.069 Uiso calc R 1 . .
    C C10 0.4921(8) 0.8586(4) 0.5744(3) 0.0860(17) Uani d . 1 . .
    H H16 0.5977 0.8462 0.5761 0.103 Uiso calc R 1 . .
    H H17 0.4717 0.8888 0.5191 0.103 Uiso calc R 1 . .
    C C11 0.4585(9) 0.9205(3) 0.6433(3) 0.0859(19) Uani d . 1 . .
    H H18 0.3515 0.9250 0.6482 0.103 Uiso calc R 1 . .
    H H19 0.4953 0.9799 0.6267 0.103 Uiso calc R 1 . .
    C C12 0.5530(5) 0.8170(2) 0.7613(2) 0.0453(9) Uani d . 1 . .
    O O9 0.8626(5) 0.9582(3) 0.8857(4) 0.0980(13) Uani d D 1 . .
    H H21 0.799(5) 0.918(3) 0.883(4) 0.118 Uiso d D 1 . .
    H H22 0.927(6) 0.944(4) 0.923(4) 0.118 Uiso d D 1 . .
    O O10 1.1127(6) 0.9147(4) 0.9685(4) 0.134(2) Uani d D 1 . .
    H H23 1.132(9) 0.882(5) 1.014(3) 0.161 Uiso d D 1 . .
    H H24 1.170(9) 0.893(6) 0.929(4) 0.161 Uiso d D 1 . .
loop_
    _atom_site_aniso_label
    _atom_site_aniso_U_11
    _atom_site_aniso_U_22
    _atom_site_aniso_U_33
    _atom_site_aniso_U_12
    _atom_site_aniso_U_13
    _atom_site_aniso_U_23
    O1 0.063(2) 0.0304(13) 0.0741(19) -0.0079(14) -0.0175(17) 0.0017(13)
    O2 0.0548(17) 0.0305(13) 0.081(2) 0.0015(13) -0.0159(18) 0.0023(14)
    O3 0.0668(19) 0.0344(13) 0.0765(18) 0.0104(14) -0.0205(18) -0.0031(13)
    O4 0.070(2) 0.0534(16) 0.0541(16) 0.0008(17) -0.0194(16) -0.0042(14)
    N1 0.0486(19) 0.0241(13) 0.0536(17) 0.0017(14) -0.0098(16) -0.0009(13)
    N2 0.065(2) 0.0289(15) 0.058(2) 0.0053(16) -0.0198(19) -0.0017(14)
    N3 0.0478(19) 0.0276(14) 0.0467(16) 0.0026(15) -0.0085(16) -0.0011(13)
    N4 0.051(2) 0.0338(15) 0.0446(16) -0.0019(16) -0.0056(17) 0.0014(13)
    C1 0.042(2) 0.0301(16) 0.047(2) 0.0002(18) 0.0023(19) -0.0020(16)
    C2 0.048(2) 0.0291(17) 0.0456(19) -0.0018(17) -0.008(2) -0.0025(15)
    C3 0.082(3) 0.042(2) 0.045(2) -0.008(2) -0.006(2) -0.0004(17)
    C4 0.117(5) 0.057(3) 0.047(2) -0.008(3) -0.011(3) 0.008(2)
    C5 0.099(4) 0.040(2) 0.068(3) 0.006(3) -0.031(3) 0.007(2)
    C6 0.046(2) 0.0289(16) 0.0402(18) -0.0023(17) 0.0028(18) -0.0001(15)
    O5 0.072(2) 0.0556(18) 0.077(2) -0.0083(17) -0.010(2) 0.0005(17)
    O6 0.086(2) 0.0405(15) 0.085(2) 0.0007(16) -0.015(2) 0.0082(16)
    O7 0.123(3) 0.0527(19) 0.069(2) -0.007(2) -0.022(2) 0.0136(16)
    O8 0.111(3) 0.074(2) 0.0512(16) 0.024(2) -0.021(2) -0.0030(15)
    N5 0.060(2) 0.0358(15) 0.0461(18) 0.0087(16) -0.0062(19) -0.0002(14)
    N6 0.082(3) 0.0379(17) 0.055(2) 0.0094(18) -0.006(2) -0.0026(15)
    N7 0.081(3) 0.0446(18) 0.0435(17) 0.0112(19) -0.010(2) -0.0004(15)
    N8 0.082(3) 0.057(2) 0.0387(17) 0.018(2) -0.003(2) -0.0031(17)
    C7 0.053(3) 0.047(2) 0.056(2) 0.005(2) 0.000(2) -0.003(2)
    C8 0.050(2) 0.039(2) 0.055(2) 0.0087(19) 0.001(2) -0.0025(18)
    C9 0.069(3) 0.055(3) 0.049(2) 0.000(2) -0.011(2) 0.0107(19)
    C10 0.114(5) 0.084(4) 0.059(3) -0.012(4) -0.005(3) 0.017(3)
    C11 0.140(6) 0.040(2) 0.078(3) 0.008(3) -0.035(4) 0.013(2)
    C12 0.059(2) 0.0377(19) 0.0396(19) 0.009(2) 0.006(2) 0.0003(16)
    O9 0.082(3) 0.059(2) 0.152(4) 0.013(2) -0.013(3) 0.009(2)
    O10 0.110(4) 0.172(5) 0.120(4) 0.017(4) -0.016(3) 0.082(4)
_geom_special_details
;
All e.s.d.'s (except the e.s.d. in the dihedral angle between two l.s. planes)
are estimated using the full covariance matrix. The cell e.s.d.'s are taken
into account individually in the estimation of e.s.d.'s in distances, angles
and torsion angles; correlations between e.s.d.'s in cell parameters are only
used when they are defined by crystal symmetry. An approximate (isotropic)
treatment of cell e.s.d.'s is used for estimating e.s.d.'s involving l.s.
planes.
;
loop_
    _geom_bond_atom_site_label_1
    _geom_bond_atom_site_label_2
    _geom_bond_site_symmetry_2
    _geom_bond_distance
    _geom_bond_publ_flag
    O1 C1 . 1.306(5) n
    O1 H1 . 0.8200 n
    O2 C1 . 1.212(5) n
    O3 N4 . 1.247(4) n
    O4 N4 . 1.232(4) n
    N1 C6 . 1.329(4) n
    N1 C2 . 1.450(5) n
    N1 H3 . 0.8600 n
    N2 C6 . 1.324(5) n
    N2 C5 . 1.467(5) n
    N2 H10 . 0.8600 n
    N3 N4 . 1.338(4) n
    N3 C6 . 1.359(5) n
    C1 C2 . 1.518(5) n
    C2 C3 . 1.531(5) n
    C2 H2 . 0.9800 n
    C3 C4 . 1.523(6) n
    C3 H4 . 0.9700 n
    C3 H5 . 0.9700 n
    C4 C5 . 1.482(7) n
    C4 H6 . 0.9700 n
    C4 H7 . 0.9700 n
    C5 H9 . 0.9700 n
    C5 H8 . 0.9700 n
    O5 C7 . 1.304(5) n
    O5 H11 . 0.8200 n
    O6 C7 . 1.203(5) n
    O7 N8 . 1.238(5) n
    O8 N8 . 1.232(5) n
    N5 C12 . 1.316(5) n
    N5 C8 . 1.453(5) n
    N5 H13 . 0.8600 n
    N6 C12 . 1.326(5) n
    N6 C11 . 1.463(6) n
    N6 H20 . 0.8600 n
    N7 N8 . 1.334(5) n
    N7 C12 . 1.371(6) n
    C7 C8 . 1.525(6) n
    C8 C9 . 1.536(6) n
    C8 H12 . 0.9800 n
    C9 C10 . 1.505(7) n
    C9 H14 . 0.9700 n
    C9 H15 . 0.9700 n
    C10 C11 . 1.424(7) n
    C10 H16 . 0.9700 n
    C10 H17 . 0.9700 n
    C11 H18 . 0.9700 n
    C11 H19 . 0.9700 n
    O9 H21 . 0.83(4) n
    O9 H22 . 0.84(4) n
    O10 H23 . 0.86(4) n
    O10 H24 . 0.86(4) n
loop_
    _geom_angle_atom_site_label_1
    _geom_angle_atom_site_label_2
    _geom_angle_atom_site_label_3
    _geom_angle_site_symmetry_1
    _geom_angle_site_symmetry_3
    _geom_angle
    _geom_angle_publ_flag
    C1 O1 H1 . . 109.5 n
    C6 N1 C2 . . 124.0(3) n
    C6 N1 H3 . . 118.0 n
    C2 N1 H3 . . 118.0 n
    C6 N2 C5 . . 128.3(3) n
    C6 N2 H10 . . 115.9 n
    C5 N2 H10 . . 115.9 n
    N4 N3 C6 . . 120.6(3) n
    O4 N4 O3 . . 120.8(3) n
    O4 N4 N3 . . 115.5(3) n
    O3 N4 N3 . . 123.6(3) n
    O2 C1 O1 . . 125.4(3) n
    O2 C1 C2 . . 122.7(4) n
    O1 C1 C2 . . 111.9(3) n
    N1 C2 C1 . . 107.0(3) n
    N1 C2 C3 . . 112.3(3) n
    C1 C2 C3 . . 111.8(3) n
    N1 C2 H2 . . 108.5 n
    C1 C2 H2 . . 108.5 n
    C3 C2 H2 . . 108.5 n
    C4 C3 C2 . . 110.4(3) n
    C4 C3 H4 . . 109.6 n
    C2 C3 H4 . . 109.6 n
    C4 C3 H5 . . 109.6 n
    C2 C3 H5 . . 109.6 n
    H4 C3 H5 . . 108.1 n
    C5 C4 C3 . . 115.4(4) n
    C5 C4 H6 . . 108.4 n
    C3 C4 H6 . . 108.4 n
    C5 C4 H7 . . 108.4 n
    C3 C4 H7 . . 108.4 n
    H6 C4 H7 . . 107.5 n
    N2 C5 C4 . . 113.9(4) n
    N2 C5 H9 . . 108.8 n
    C4 C5 H9 . . 108.8 n
    N2 C5 H8 . . 108.8 n
    C4 C5 H8 . . 108.8 n
    H9 C5 H8 . . 107.7 n
    N2 C6 N1 . . 120.9(4) n
    N2 C6 N3 . . 113.2(3) n
    N1 C6 N3 . . 125.9(3) n
    C7 O5 H11 . . 109.5 n
    C12 N5 C8 . . 125.8(3) n
    C12 N5 H13 . . 117.1 n
    C8 N5 H13 . . 117.1 n
    C12 N6 C11 . . 127.9(3) n
    C12 N6 H20 . . 116.1 n
    C11 N6 H20 . . 116.1 n
    N8 N7 C12 . . 119.9(3) n
    O8 N8 O7 . . 120.1(4) n
    O8 N8 N7 . . 115.3(4) n
    O7 N8 N7 . . 124.6(4) n
    O6 C7 O5 . . 125.8(4) n
    O6 C7 C8 . . 122.4(4) n
    O5 C7 C8 . . 111.8(4) n
    N5 C8 C7 . . 107.0(3) n
    N5 C8 C9 . . 113.0(3) n
    C7 C8 C9 . . 111.9(3) n
    N5 C8 H12 . . 108.3 n
    C7 C8 H12 . . 108.3 n
    C9 C8 H12 . . 108.3 n
    C10 C9 C8 . . 112.9(4) n
    C10 C9 H14 . . 109.0 n
    C8 C9 H14 . . 109.0 n
    C10 C9 H15 . . 109.0 n
    C8 C9 H15 . . 109.0 n
    H14 C9 H15 . . 107.8 n
    C11 C10 C9 . . 117.3(5) n
    C11 C10 H16 . . 108.0 n
    C9 C10 H16 . . 108.0 n
    C11 C10 H17 . . 108.0 n
    C9 C10 H17 . . 108.0 n
    H16 C10 H17 . . 107.2 n
    C10 C11 N6 . . 116.5(4) n
    C10 C11 H18 . . 108.2 n
    N6 C11 H18 . . 108.2 n
    C10 C11 H19 . . 108.2 n
    N6 C11 H19 . . 108.2 n
    H18 C11 H19 . . 107.3 n
    N5 C12 N6 . . 122.2(4) n
    N5 C12 N7 . . 125.7(3) n
    N6 C12 N7 . . 112.1(3) n
    H21 O9 H22 . . 109(5) n
    H23 O10 H24 . . 104(5) n
loop_
    _geom_torsion_atom_site_label_1
    _geom_torsion_atom_site_label_2
    _geom_torsion_atom_site_label_3
    _geom_torsion_atom_site_label_4
    _geom_torsion_site_symmetry_1
    _geom_torsion_site_symmetry_2
    _geom_torsion_site_symmetry_3
    _geom_torsion_site_symmetry_4
    _geom_torsion
    _geom_torsion_publ_flag
    C6 N3 N4 O4 . . . . -172.7(4) n
    C6 N3 N4 O3 . . . . 9.7(6) n
    C6 N1 C2 C1 . . . . -156.2(3) n
    C6 N1 C2 C3 . . . . 80.7(5) n
    O2 C1 C2 N1 . . . . -3.2(5) n
    O1 C1 C2 N1 . . . . 178.4(3) n
    O2 C1 C2 C3 . . . . 120.1(4) n
    O1 C1 C2 C3 . . . . -58.3(5) n
    N1 C2 C3 C4 . . . . -44.5(6) n
    C1 C2 C3 C4 . . . . -164.7(4) n
    C2 C3 C4 C5 . . . . -39.4(7) n
    C6 N2 C5 C4 . . . . -20.4(7) n
    C3 C4 C5 N2 . . . . 77.0(6) n
    C5 N2 C6 N1 . . . . -22.8(7) n
    C5 N2 C6 N3 . . . . 159.5(4) n
    C2 N1 C6 N2 . . . . -19.6(6) n
    C2 N1 C6 N3 . . . . 157.9(4) n
    N4 N3 C6 N2 . . . . 176.6(3) n
    N4 N3 C6 N1 . . . . -1.0(6) n
    C12 N7 N8 O8 . . . . 178.5(4) n
    C12 N7 N8 O7 . . . . 0.0(7) n
    C12 N5 C8 C7 . . . . -162.6(4) n
    C12 N5 C8 C9 . . . . 73.8(5) n
    O6 C7 C8 N5 . . . . 4.4(6) n
    O5 C7 C8 N5 . . . . -176.7(3) n
    O6 C7 C8 C9 . . . . 128.7(5) n
    O5 C7 C8 C9 . . . . -52.4(5) n
    N5 C8 C9 C10 . . . . -45.9(5) n
    C7 C8 C9 C10 . . . . -166.7(4) n
    C8 C9 C10 C11 . . . . -32.6(7) n
    C9 C10 C11 N6 . . . . 73.8(8) n
    C12 N6 C11 C10 . . . . -26.1(9) n
    C8 N5 C12 N6 . . . . -16.8(7) n
    C8 N5 C12 N7 . . . . 164.7(4) n
    C11 N6 C12 N5 . . . . -18.4(8) n
    C11 N6 C12 N7 . . . . 160.3(5) n
    N8 N7 C12 N5 . . . . -10.4(6) n
    N8 N7 C12 N6 . . . . 170.9(4) n
loop_
    _geom_hbond_atom_site_label_D
    _geom_hbond_atom_site_label_H
    _geom_hbond_atom_site_label_A
    _geom_hbond_site_symmetry_A
    _geom_hbond_distance_DH
    _geom_hbond_distance_HA
    _geom_hbond_distance_DA
    _geom_hbond_angle_DHA
    _geom_hbond_publ_flag
    O1 H1 N3 3_746..... 0.82 1.90 2.716(4) 172.7 y
    N1 H3 O3 1_555..... 0.86 2.02 2.586(4) 123.0 y
    N2 H10 O2 3_756..... 0.86 2.05 2.889(4) 163.2 y
    O5 H11 O9 3_646..... 0.82 1.69 2.510(5) 173.9 y
    N5 H13 O7 1_555..... 0.86 2.04 2.584(5) 120.7 y
    N6 H20 O6 3_656..... 0.86 2.16 2.937(5) 149.6 y
    O9 H21 N7 1_555..... 0.83(4) 2.11(3) 2.902(6) 160(7) y
    O9 H22 O10 1_555..... 0.84(4) 1.86(3) 2.662(7) 159(7) y
    O10 H23 O7 4_567..... 0.86(4) 2.04(4) 2.869(6) 163(6) y
    O10 H24 O3 1_555..... 0.86(4) 2.41(8) 2.856(6) 113(5) y
