# Supplementary material for: l-2-Nitrimino-1,3-diazepane-4-carboxylic acid monohydrate
Source: Acta Crystallogr Sect E Struct Rep Online. 2008 Jun 7;64(Pt 7):o1222. doi: 10.1107/S1600536808015146 (PMC2961828; doi:10.1107/S1600536808015146)
Supplement: Supplementary file 2 [file e-64-o1222-Isup2.hkl]

# 
# h,k,l, Fc-squared, Fo-squared, sigma(Fo-squared) and status flag 
# 
data_I
_shelx_title ' Cyclic-H2O in P2(1)2(1)2(1)' 
_shelx_refln_list_code          4 
_shelx_F_calc_maximum      169.52 
_exptl_crystal_F_000       928.00 
_reflns_d_resolution_high  0.7832 
 
loop_ 
 _symmetry_equiv_pos_as_xyz 
 'x, y, z' 
 '-x+1/2, -y, z+1/2' 
 '-x, y+1/2, -z+1/2' 
 'x+1/2, -y+1/2, -z' 
 
_cell_length_a     9.0115 
_cell_length_b    14.7285 
_cell_length_c    15.2568 
_cell_angle_alpha  90.000 
_cell_angle_beta   90.000 
_cell_angle_gamma  90.000 
 
_shelx_F_squared_multiplier     1.000 
 
loop_ 
 _refln_index_h 
 _refln_index_k 
 _refln_index_l 
 _refln_F_squared_calc 
 _refln_F_squared_meas 
 _refln_F_squared_sigma 
 _refln_observed_status 
   2   0   0     7681.23     6464.90     45.30 o 
   4   0   0        1.84        3.89      9.46 o 
   6   0   0       48.50       35.08     10.29 o 
   8   0   0        8.03        5.01      8.34 o 
  10   0   0      180.79      161.33     12.79 o 
   1   1   0        3.29       -1.67      3.93 o 
   2   1   0        5.01        8.77      2.53 o 
   3   1   0     2050.51     2018.10     22.89 o 
   4   1   0      107.23       96.03      3.54 o 
   5   1   0      485.69      532.98     19.48 o 
   6   1   0      622.41      665.61     19.48 o 
   7   1   0      259.64      284.85     11.13 o 
   8   1   0        5.90      -17.80     17.80 o 
   9   1   0       22.45       41.16      8.90 o 
  10   1   0        2.78       15.58      8.90 o 
  11   1   0       10.94       10.57     24.48 o 
   0   2   0      613.12      636.19     12.27 o 
   1   2   0     1792.66     1468.74     16.78 o 
   2   2   0      345.23      273.00      7.79 o 
   3   2   0     5929.15     5007.57     36.30 o 
   4   2   0      372.68      316.66      7.08 o 
   5   2   0      656.77      634.81     31.17 o 
   6   2   0      489.94      579.28     18.36 o 
   7   2   0        5.95        4.45      7.79 o 
   8   2   0       23.25       28.93      7.79 o 
   9   2   0       19.16       22.25      8.90 o 
  10   2   0       21.30       18.91     10.01 o 
  11   2   0        2.09        2.23     21.14 o 
   1   3   0     1355.21     1199.64     24.55 o 
   2   3   0      668.41      662.23     12.76 o 
   3   3   0      441.52      511.89     16.70 o 
   4   3   0      233.35      264.34      5.69 o 
   5   3   0      122.11      131.29      6.68 o 
   6   3   0        5.73        3.89     16.13 o 
   7   3   0       35.96       41.16      7.79 o 
   8   3   0      138.01      147.98     10.01 o 
   9   3   0       23.73        1.67     18.91 o 
  10   3   0       17.00       31.15      9.46 o 
  11   3   0        0.02      -23.36     23.36 o 
   0   4   0     5699.21     5841.97     47.80 o 
   1   4   0        2.35       -6.65      6.65 o 
   2   4   0      392.77      337.49      7.05 o 
   3   4   0      629.38      575.06     16.70 o 
   4   4   0        6.59        2.78      3.15 o 
   5   4   0      489.22      460.77     13.36 o 
   6   4   0       79.43       79.55      7.79 o 
   7   4   0       18.98       27.81      7.79 o 
   8   4   0        7.10        5.56     18.91 o 
   9   4   0        0.30        2.23      8.34 o 
  10   4   0        5.51        3.89     21.14 o 
  11   4   0        0.57        9.46     11.13 o 
   1   5   0      264.78      243.37      7.79 o 
   2   5   0     7664.41     7558.99    137.36 o 
   3   5   0      236.16      230.65      8.35 o 
   4   5   0     1289.46     1288.45     24.80 o 
   5   5   0      270.21      282.64      9.46 o 
   6   5   0      109.74      119.60      8.34 o 
   7   5   0        4.68       -3.34      8.34 o 
   8   5   0      114.77      111.26      9.46 o 
   9   5   0       22.30       18.36      9.46 o 
  10   5   0        5.05      -23.36     23.92 o 
  11   5   0        0.31      -17.80     23.92 o 
   0   6   0        0.20       -1.11     11.13 o 
   1   6   0     4248.90     4559.34     81.93 o 
   2   6   0      182.95      196.41      4.72 o 
   3   6   0      129.87      144.39      4.72 o 
   4   6   0      388.13      349.97      7.67 o 
   5   6   0        9.21        6.68     16.69 o 
   6   6   0        3.15      -18.36     18.36 o 
   7   6   0      131.50      135.74      9.46 o 
   8   6   0      125.73       87.89     10.01 o 
   9   6   0       20.36        5.01     23.92 o 
  10   6   0       94.95      100.69     12.24 o 
   1   7   0      692.49      794.39     16.14 o 
   2   7   0      224.70      242.01     11.41 o 
   3   7   0        5.06        0.70      3.72 o 
   4   7   0      470.02      469.78     15.30 o 
   5   7   0       91.27       85.67      8.34 o 
   6   7   0        0.02      -12.24     17.80 o 
   7   7   0       77.55       78.99      9.46 o 
   8   7   0        9.75       20.58      8.34 o 
   9   7   0       14.33        0.56      9.46 o 
  10   7   0        0.56        3.89     21.69 o 
   0   8   0     2529.78     2760.30     49.07 o 
   1   8   0      899.30      979.63     31.18 o 
   2   8   0      885.70      916.36     28.67 o 
   3   8   0      141.16      121.18      5.51 o 
   4   8   0     1532.43     1453.14     51.24 o 
   5   8   0       83.26       86.78      8.90 o 
   6   8   0       19.16       15.02      8.34 o 
   7   8   0      261.15      250.35     12.24 o 
   8   8   0        0.01      -20.58     20.58 o 
   9   8   0       37.25       58.96     10.57 o 
  10   8   0        9.22       24.48     11.13 o 
   1   9   0      445.46      522.55     16.69 o 
   2   9   0      131.80      147.84      5.69 o 
   3   9   0       66.64       81.65     15.30 o 
   4   9   0      600.75      564.45     12.78 o 
   5   9   0       20.62       18.91      8.34 o 
   6   9   0       10.35       27.26      7.79 o 
   7   9   0        1.33      -20.03     20.03 o 
   8   9   0      131.13      134.07     12.24 o 
   9   9   0        1.11       10.57      9.46 o 
  10   9   0        1.84      -11.13     23.36 o 
   0  10   0      325.44      302.68     10.02 o 
   1  10   0       61.41       50.12      4.91 o 
   2  10   0       59.90       53.61      5.30 o 
   3  10   0      175.77      158.67      6.48 o 
   4  10   0       85.48       93.19      6.48 o 
   5  10   0      432.30      427.32     13.91 o 
   6  10   0      187.78      186.92     11.13 o 
   7  10   0        7.59        3.34     20.58 o 
   8  10   0        0.59       -5.56     20.03 o 
   9  10   0        1.75       22.81      9.46 o 
   1  11   0      341.45      305.76     18.64 o 
   2  11   0      271.69      298.15      8.06 o 
   3  11   0        6.63       18.85      8.62 o 
   4  11   0      346.26      349.26      8.85 o 
   5  11   0      601.88      583.72     16.69 o 
   6  11   0       34.88       25.03      9.46 o 
   7  11   0        3.47      -21.14     23.36 o 
   8  11   0       59.01       53.40     12.24 o 
   9  11   0        0.00      -19.47     22.81 o 
   0  12   0     1627.47     1750.21     52.34 o 
   1  12   0        5.54       22.07     19.47 o 
   2  12   0      181.99      167.81      7.47 o 
   3  12   0       45.10       27.00     15.58 o 
   4  12   0       41.26       47.48      6.29 o 
   5  12   0       53.51       46.17      9.46 o 
   6  12   0       50.84       39.49     11.13 o 
   7  12   0        8.88       34.49     10.01 o 
   8  12   0        0.78        0.00     11.13 o 
   1  13   0      274.70      245.59      8.06 o 
   2  13   0       87.09       76.55      6.48 o 
   3  13   0        5.84      -16.13     16.13 o 
   4  13   0       11.33      -37.08     50.62 o 
   5  13   0       45.25       53.40      9.46 o 
   6  13   0        3.85       -3.89     22.25 o 
   7  13   0        0.34       -6.12     22.25 o 
   8  13   0       73.64       99.02     12.79 o 
   0  14   0       29.99       27.81      8.90 o 
   1  14   0       18.95       19.56      6.09 o 
   2  14   0        6.38       -9.89     14.09 o 
   3  14   0       25.65       -4.35     15.14 o 
   4  14   0        2.35        8.74      8.20 o 
   5  14   0        9.94       16.13     10.01 o 
   6  14   0        7.69       -7.79     22.25 o 
   7  14   0       15.34        7.79     11.68 o 
   1  15   0       10.80        6.84      8.20 o 
   2  15   0       85.89       80.58     15.85 o 
   3  15   0       27.57       11.68     10.57 o 
   4  15   0       12.91        2.45     14.46 o 
   5  15   0        0.58       17.80     10.01 o 
   6  15   0       23.62        2.23     27.81 o 
   0  16   0       21.23       33.93     10.57 o 
   1  16   0      114.24      105.97      8.26 o 
   2  16   0      163.64      184.70     29.21 o 
   3  16   0        1.46        1.95      6.69 o 
   4  16   0        4.76       20.40      7.27 o 
   5  16   0       12.81      -25.59     25.59 o 
   6  16   0       15.48       -8.90     27.81 o 
   1  17   0        4.15        3.23      9.32 o 
   2  17   0       54.80       54.84     13.07 o 
   3  17   0       86.32      110.14     12.79 o 
   4  17   0       35.98       36.71     12.24 o 
   0  18   0      179.86      234.76     15.02 o 
   1  18   0       36.34      -10.57     28.93 o 
   2  18   0        3.47       -2.23     27.81 o 
   3  18   0        0.56      -24.48     27.81 o 
   1   0   1      489.27      467.58     19.23 o 
   2   0   1    17644.47    17981.02     67.36 o 
   3   0   1      193.83      216.31      4.67 o 
   4   0   1     1646.89     1597.95     23.65 o 
   5   0   1      496.88      441.22      9.42 o 
   6   0   1      278.86      292.35      5.46 o 
   7   0   1      421.03      405.78      8.66 o 
   8   0   1      147.33      144.92      7.08 o 
   9   0   1      197.96      182.00      7.87 o 
  10   0   1        0.06       10.43     13.35 o 
  11   0   1       98.50       96.46      8.84 o 
   1   1   1     3301.39     3122.32     27.20 o 
   2   1   1      348.52      330.90      4.92 o 
   3   1   1      890.88      870.21     12.49 o 
   4   1   1      599.41      563.20      8.59 o 
   5   1   1      196.33      192.53      5.30 o 
   6   1   1       71.75       73.79      5.11 o 
   7   1   1      115.16      122.55      6.29 o 
   8   1   1        1.51        2.67      6.67 o 
   9   1   1       86.62       80.08      9.46 o 
  10   1   1       16.65       35.43      7.51 o 
  11   1   1        4.94       -9.40     16.79 o 
   0   2   1     1152.32     1117.30     11.45 o 
   1   2   1     6638.54     6379.81     39.33 o 
   2   2   1     9985.68     9655.35     30.34 o 
   3   2   1      223.52      208.38      3.45 o 
   4   2   1      377.56      329.34     11.19 o 
   5   2   1      209.80      185.51      3.62 o 
   6   2   1      307.32      325.09     11.96 o 
   7   2   1        0.56       10.29      5.11 o 
   8   2   1       47.74       66.21      6.29 o 
   9   2   1       13.31        4.63      7.51 o 
  10   2   1       10.63       12.48      8.34 o 
  11   2   1        0.57      -10.54     17.11 o 
   0   3   1     1157.95     1335.48     14.99 o 
   1   3   1       70.41       73.35      3.13 o 
   2   3   1     4173.28     3980.54     21.22 o 
   3   3   1      787.46      763.10     10.86 o 
   4   3   1     2567.98     2529.63     32.93 o 
   5   3   1      470.72      502.28     11.02 o 
   6   3   1        8.87        9.46      8.34 o 
   7   3   1       59.06       43.42      5.90 o 
   8   3   1       26.87       33.07     11.68 o 
   9   3   1       12.46       22.73     15.58 o 
  10   3   1        7.19       15.10      8.01 o 
  11   3   1        0.97       -2.73      9.27 o 
   0   4   1      692.11      604.01     15.87 o 
   1   4   1      795.84      769.14     10.16 o 
   2   4   1      629.37      698.56      9.75 o 
   3   4   1      127.11      140.71      3.47 o 
   4   4   1       86.38       87.42      2.91 o 
   5   4   1      171.50      207.63     11.96 o 
   6   4   1      291.91      292.96     13.07 o 
   7   4   1        0.29        2.56     21.97 o 
   8   4   1       56.24       32.83      6.26 o 
   9   4   1       49.03       42.04      6.69 o 
  10   4   1       17.50       26.85      6.69 o 
  11   4   1       16.87       17.59     10.24 o 
   0   5   1      983.03      938.36     16.34 o 
   1   5   1      674.84      714.58     11.71 o 
   2   5   1     2832.22     2871.62     22.13 o 
   3   5   1      210.66      195.76      3.34 o 
   4   5   1      421.39      433.27      6.74 o 
   5   5   1      916.65      892.78     18.49 o 
   6   5   1      229.84      241.35      6.88 o 
   7   5   1      102.43      104.79      6.48 o 
   8   5   1        0.76       -4.75     11.72 o 
   9   5   1       22.22       28.75     21.14 o 
  10   5   1        7.59       14.62      9.63 o 
  11   5   1       16.68       19.79     11.40 o 
   0   6   1     5474.45     5390.29     40.60 o 
   1   6   1     6525.27     6922.39     33.22 o 
   2   6   1      884.88      884.87     11.48 o 
   3   6   1      890.58      867.14     12.39 o 
   4   6   1      394.80      391.37      6.75 o 
   5   6   1       70.01       83.89     10.29 o 
   6   6   1        7.86      -12.51     12.51 o 
   7   6   1       74.26       67.54      6.09 o 
   8   6   1       61.42       84.76      6.48 o 
   9   6   1        6.40        8.41      8.70 o 
  10   6   1       18.50       21.20      7.27 o 
   0   7   1      185.99      245.87      6.95 o 
   1   7   1     1304.83     1518.44     17.41 o 
   2   7   1       25.97       25.53      2.97 o 
   3   7   1      716.10      713.42     15.67 o 
   4   7   1       60.49       77.30      3.54 o 
   5   7   1      477.66      498.85     11.21 o 
   6   7   1       99.86       96.33      6.95 o 
   7   7   1      159.75      199.61      9.46 o 
   8   7   1       47.53       57.32      6.69 o 
   9   7   1        5.06        8.05     15.14 o 
  10   7   1       62.06       68.82      8.45 o 
   0   8   1      516.50      519.54     10.60 o 
   1   8   1       81.71       82.66      3.06 o 
   2   8   1      114.45      110.32      5.70 o 
   3   8   1       14.73       19.62      3.85 o 
   4   8   1      103.83       97.49      5.18 o 
   5   8   1      525.69      510.14     13.91 o 
   6   8   1       92.85       97.65      7.51 o 
   7   8   1       55.20       43.85      6.69 o 
   8   8   1       29.06       13.51      9.46 o 
   9   8   1       23.62       11.75     18.08 o 
  10   8   1       27.82        8.54     18.87 o 
   0   9   1      273.82      323.64      6.88 o 
   1   9   1       32.84       33.94      5.70 o 
   2   9   1      358.11      334.18      5.27 o 
   3   9   1       29.35       23.83      4.01 o 
   4   9   1      113.04      103.63      4.24 o 
   5   9   1       12.93        8.61      7.76 o 
   6   9   1       16.46       20.81     19.75 o 
   7   9   1        5.91       17.55      9.46 o 
   8   9   1       44.80        5.78     94.57 o 
   9   9   1        0.05       12.28     35.88 o 
  10   9   1        1.46      -11.09     16.97 o 
   0  10   1      756.12      760.41     20.59 o 
   1  10   1      181.72      196.99      4.30 o 
   2  10   1       63.65       56.70      3.62 o 
   3  10   1      111.43      117.45      4.38 o 
   4  10   1       27.39       25.49      4.17 o 
   5  10   1      115.18      116.27      7.08 o 
   6  10   1       35.87       43.24      8.62 o 
   7  10   1       60.98       54.32      7.08 o 
   8  10   1        5.30       17.94      6.87 o 
   9  10   1        3.12        5.87     10.57 o 
   0  11   1      647.59      691.40     13.93 o 
   1  11   1       84.49       86.01      4.10 o 
   2  11   1      378.72      384.67      6.12 o 
   3  11   1      727.42      667.77      9.99 o 
   4  11   1      718.56      708.08     10.81 o 
   5  11   1      232.65      228.09     12.24 o 
   6  11   1      429.88      420.12     10.62 o 
   7  11   1       17.95       23.28     13.91 o 
   8  11   1        1.22      -17.52     17.52 o 
   9  11   1        2.83       19.94      8.34 o 
   0  12   1      524.59      536.94     12.57 o 
   1  12   1      251.92      239.71      5.70 o 
   2  12   1      245.82      259.12      6.66 o 
   3  12   1      195.22      173.78      5.86 o 
   4  12   1      228.45      251.26      7.39 o 
   5  12   1       27.90       22.53      6.29 o 
   6  12   1      167.55      158.55      8.26 o 
   7  12   1       76.32       67.38      8.45 o 
   8  12   1       44.13       65.73     11.40 o 
   0  13   1       67.76       46.64      6.69 o 
   1  13   1      272.08      278.41      6.18 o 
   2  13   1      212.03      197.41      6.18 o 
   3  13   1        5.89       14.87      6.70 o 
   4  13   1        5.02       -6.60      6.67 o 
   5  13   1       21.09       17.80      6.69 o 
   6  13   1       41.10       51.89      7.87 o 
   7  13   1        8.58        9.17      7.27 o 
   8  13   1        3.56       -4.29     18.29 o 
   0  14   1      251.36      206.15      8.26 o 
   1  14   1      104.45      109.35      4.99 o 
   2  14   1       31.91       29.14      5.12 o 
   3  14   1       70.77       62.13      4.79 o 
   4  14   1       16.32       10.22      6.34 o 
   5  14   1       27.43       30.20     29.20 o 
   6  14   1        1.50        6.04     16.69 o 
   7  14   1       16.75       21.42     10.67 o 
   0  15   1       18.30       13.10      8.55 o 
   1  15   1       28.01       39.29      9.23 o 
   2  15   1       12.20        7.06      7.01 o 
   3  15   1      162.40      153.42      5.90 o 
   4  15   1       23.06       13.93      5.86 o 
   5  15   1       46.05       13.60     38.66 o 
   6  15   1       44.64       40.99     22.53 o 
   0  16   1      334.17      305.08     10.42 o 
   1  16   1       94.58       98.73      8.19 o 
   2  16   1       10.69       -2.27     11.91 o 
   3  16   1       30.55       32.25      8.27 o 
   4  16   1       22.80       12.67      8.91 o 
   5  16   1        8.75       -8.56     17.64 o 
   6  16   1       38.58       43.40      8.84 o 
   0  17   1       49.40       56.87      9.18 o 
   1  17   1       40.52       31.77      5.55 o 
   2  17   1       10.96       19.10     11.54 o 
   3  17   1        8.70       17.23     10.09 o 
   4  17   1      111.09      127.13     11.96 o 
   0  18   1        6.62       -8.57     16.84 o 
   1  18   1        3.48      -11.09     19.08 o 
   2  18   1       34.70       25.73     13.91 o 
   3  18   1       19.67       25.59      8.65 o 
   0   0   2    28738.59    30502.62    181.50 o 
   1   0   2     2120.31     1991.41     15.84 o 
   2   0   2     7455.31     8394.87     39.13 o 
   3   0   2      531.45      617.64     38.13 o 
   4   0   2        0.40        1.67      3.15 o 
   5   0   2     1273.75     1354.50     68.22 o 
   6   0   2       35.28       34.30      5.56 o 
   7   0   2        1.81        5.55      6.67 o 
   8   0   2       36.04       48.39      5.90 o 
   9   0   2       61.45       82.72      7.08 o 
  10   0   2      122.51      139.60     12.24 o 
  11   0   2        0.56        4.45      7.08 o 
   0   1   2        3.38        5.94      3.89 o 
   1   1   2     1476.19     1259.20      9.50 o 
   2   1   2    25837.74    25365.37    145.03 o 
   3   1   2     2119.37     1853.45     16.11 o 
   4   1   2      792.32      752.95     10.85 o 
   5   1   2      409.56      428.77      6.17 o 
   6   1   2      401.30      371.36      8.62 o 
   7   1   2       20.24       10.29      7.51 o 
   8   1   2      157.10      156.53      7.27 o 
   9   1   2       37.83       50.60      6.48 o 
  10   1   2       12.86       16.61      6.87 o 
  11   1   2       31.87       36.37      7.87 o 
   0   2   2      247.90      252.43      5.51 o 
   1   2   2     5335.47     5663.47     33.34 o 
   2   2   2     2763.20     2579.14     16.84 o 
   3   2   2      711.95      641.49      9.04 o 
   4   2   2      123.30      130.57      3.06 o 
   5   2   2      387.56      401.90      6.75 o 
   6   2   2      856.49      878.87     19.09 o 
   7   2   2       13.47       -6.59     13.22 o 
   8   2   2       17.24       10.97      7.63 o 
   9   2   2        1.03       -8.40     10.29 o 
  10   2   2        0.15       -9.48     15.50 o 
  11   2   2        6.32       -1.40     16.11 o 
   0   3   2      951.65      978.53     14.19 o 
   1   3   2     3336.13     3428.71     36.69 o 
   2   3   2     5920.21     5505.58     25.62 o 
   3   3   2      471.99      563.29      8.37 o 
   4   3   2      436.92      359.05     50.49 o 
   5   3   2      197.87      195.84      5.51 o 
   6   3   2       29.65       36.79      4.72 o 
   7   3   2      202.54      183.50      7.79 o 
   8   3   2      107.79      117.00      6.88 o 
   9   3   2       31.55       18.88     24.48 o 
  10   3   2        0.31      -15.02     15.73 o 
  11   3   2        9.38       -6.54     17.19 o 
   0   4   2      921.84      904.12     15.36 o 
   1   4   2     2344.92     2143.50     16.12 o 
   2   4   2       97.72      105.78      2.50 o 
   3   4   2      489.52      479.00      9.08 o 
   4   4   2      822.78      819.41     12.39 o 
   5   4   2       50.65       28.50      6.40 o 
   6   4   2      125.89      129.08      5.90 o 
   7   4   2       17.56       16.13      5.90 o 
   8   4   2       25.97       44.52     10.29 o 
   9   4   2        6.57        3.38     14.54 o 
  10   4   2       35.35       62.59     16.13 o 
  11   4   2        9.58       -2.20     16.71 o 
   0   5   2     3116.73     2921.28     54.20 o 
   1   5   2     1264.18     1458.30     14.83 o 
   2   5   2      913.13      770.16     16.88 o 
   3   5   2      701.11      727.51     11.59 o 
   4   5   2     1226.75     1223.10     20.82 o 
   5   5   2      475.42      420.82     19.75 o 
   6   5   2       43.93       48.05      5.30 o 
   7   5   2      110.31      111.32      6.48 o 
   8   5   2        8.58       10.57      5.51 o 
   9   5   2       20.44        1.67     14.54 o 
  10   5   2        2.07        0.56      7.08 o 
  11   5   2       10.35       25.78      8.06 o 
   0   6   2     3082.59     3388.45     34.90 o 
   1   6   2     1843.22     1854.15     37.09 o 
   2   6   2      155.33      151.74      3.26 o 
   3   6   2       55.63       49.59      2.78 o 
   4   6   2      238.18      278.62      6.23 o 
   5   6   2       46.82       19.56     16.13 o 
   6   6   2      107.42      117.66      6.29 o 
   7   6   2       19.19       25.97      5.90 o 
   8   6   2      111.50      122.03      7.27 o 
   9   6   2       18.75       -3.00      9.20 o 
  10   6   2       57.84       52.70      8.06 o 
   0   7   2       19.15       16.69      3.89 o 
   1   7   2     2659.78     2911.14     23.98 o 
   2   7   2     2595.34     2738.29     24.19 o 
   3   7   2      814.46      854.51     12.43 o 
   4   7   2      169.73      188.41      4.24 o 
   5   7   2      220.13      237.01      7.08 o 
   6   7   2       53.14       55.16      6.48 o 
   7   7   2      119.78      128.35     12.52 o 
   8   7   2        2.79       -0.05     13.96 o 
   9   7   2       12.37       23.95      8.62 o 
  10   7   2        1.39      -15.58     15.58 o 
   0   8   2        8.72       -4.67      8.84 o 
   1   8   2        8.05        2.78      6.10 o 
   2   8   2      318.77      292.55      4.44 o 
   3   8   2      203.27      227.46      4.30 o 
   4   8   2       52.67       55.40      3.68 o 
   5   8   2       48.73       54.10      6.29 o 
   6   8   2      257.23      262.42      8.06 o 
   7   8   2       93.99       86.91      6.69 o 
   8   8   2       17.48       21.43      8.07 o 
   9   8   2       21.05       -5.56      9.67 o 
  10   8   2        3.92        1.11     23.36 o 
   0   9   2     1242.36     1132.94     31.74 o 
   1   9   2      146.65      147.97      3.89 o 
   2   9   2      350.53      345.50      5.20 o 
   3   9   2      505.94      460.36     24.66 o 
   4   9   2      224.21      227.52      5.55 o 
   5   9   2       50.47       54.66     14.74 o 
   6   9   2       19.05        4.38     15.02 o 
   7   9   2       10.71       21.93     14.74 o 
   8   9   2       33.96       28.40      7.47 o 
   9   9   2       43.13       58.18      8.06 o 
  10   9   2        0.17      -31.20     43.94 o 
   0  10   2      113.90      116.82      5.69 o 
   1  10   2      613.59      596.38      9.14 o 
   2  10   2       75.34       77.00      3.89 o 
   3  10   2      340.62      340.50      6.02 o 
   4  10   2      146.46      144.38      5.07 o 
   5  10   2      128.23      117.54     19.19 o 
   6  10   2      432.18      385.87     10.03 o 
   7  10   2       32.49       39.64     19.47 o 
   8  10   2       68.03       63.92      7.84 o 
   9  10   2        1.09      -12.52     12.52 o 
   0  11   2      171.39      168.46      6.48 o 
   1  11   2      153.48      142.89      5.14 o 
   2  11   2       34.87       37.28      4.30 o 
   3  11   2      168.85      186.86      5.35 o 
   4  11   2      247.15      249.87      5.91 o 
   5  11   2      422.74      406.39      9.84 o 
   6  11   2      167.45      178.16      8.26 o 
   7  11   2       23.29       30.76      7.79 o 
   8  11   2        0.91       17.52      7.08 o 
   9  11   2        5.82        5.64     17.29 o 
   0  12   2      781.67      781.58     16.47 o 
   1  12   2      564.03      532.97      8.48 o 
   2  12   2      595.12      611.40      9.40 o 
   3  12   2      612.21      620.85     13.01 o 
   4  12   2       16.07        0.90      8.59 o 
   5  12   2        2.35        6.15      6.09 o 
   6  12   2       43.75       54.80      7.08 o 
   7  12   2       15.36       23.80      7.27 o 
   8  12   2       17.48       17.65      9.46 o 
   0  13   2       11.72      -11.01     14.71 o 
   1  13   2       71.11       78.98      4.79 o 
   2  13   2      211.89      219.50      5.69 o 
   3  13   2      230.69      240.89      8.75 o 
   4  13   2        1.84        3.81      5.42 o 
   5  13   2       65.81       59.48      7.27 o 
   6  13   2       11.16        7.13      7.27 o 
   7  13   2        7.15        2.53      9.50 o 
   8  13   2       25.42       -7.49     35.04 o 
   0  14   2       16.87        9.37      8.13 o 
   1  14   2      164.71      168.65      6.02 o 
   2  14   2      166.34      164.72      5.77 o 
   3  14   2       23.38       24.26     12.62 o 
   4  14   2       39.32       39.12      4.79 o 
   5  14   2        4.96      -14.70     16.69 o 
   6  14   2        5.02       -9.56     82.60 o 
   7  14   2       27.77       38.91     16.69 o 
   0  15   2       32.04       41.86     14.46 o 
   1  15   2      208.88      184.51     12.45 o 
   2  15   2       67.48       77.31      5.06 o 
   3  15   2       17.18        8.24      7.67 o 
   4  15   2       26.17       15.57      6.42 o 
   5  15   2       16.39        2.97      9.45 o 
   6  15   2        0.98       29.42     19.75 o 
   0  16   2        0.08        3.70      8.70 o 
   1  16   2       16.43       19.96      6.64 o 
   2  16   2        0.48      -10.97     10.97 o 
   3  16   2        1.24       -8.00      8.00 o 
   4  16   2       15.49        7.12      8.29 o 
   5  16   2       43.40       -3.13     20.65 o 
   0  17   2       60.36       79.87      8.65 o 
   1  17   2        2.17      -17.90     17.90 o 
   2  17   2       93.48      127.71      6.18 o 
   3  17   2        5.70       -1.65     12.24 o 
   4  17   2       25.63       23.47     15.30 o 
   0  18   2        0.99        0.78     10.20 o 
   1  18   2       47.81       49.72      8.63 o 
   2  18   2       26.84       32.58     23.64 o 
   3  18   2       31.08       36.02     15.58 o 
   1   0   3      210.67      185.43      4.45 o 
   2   0   3    10894.71    10941.23     48.11 o 
   3   0   3       59.89       51.79      3.15 o 
   4   0   3      339.97      347.87      9.74 o 
   5   0   3       73.35       96.95      4.72 o 
   6   0   3      211.79      209.78      6.09 o 
   7   0   3      193.50      195.88      7.08 o 
   8   0   3      238.16      235.87     11.13 o 
   9   0   3      140.59      121.27      8.90 o 
  10   0   3       20.92        4.70     17.08 o 
  11   0   3        1.16      -10.08     15.02 o 
   0   1   3     7304.27     7105.07     32.24 o 
   1   1   3     3318.18     3060.23     16.32 o 
   2   1   3    11448.21    12259.16     45.44 o 
   3   1   3     1478.15     1390.34     18.42 o 
   4   1   3      554.87      555.66      8.20 o 
   5   1   3      179.38      181.38      3.62 o 
   6   1   3      199.91      178.82     18.36 o 
   7   1   3       57.50       53.75      5.90 o 
   8   1   3       46.38       47.57     11.68 o 
   9   1   3       62.68       46.25      6.48 o 
  10   1   3        4.24       11.50      8.17 o 
  11   1   3        0.95       -6.39     12.52 o 
   0   2   3      607.08      616.04     11.82 o 
   1   2   3     1644.57     1548.38     19.90 o 
   2   2   3     7335.31     7064.29     54.27 o 
   3   2   3      816.47      921.97     12.74 o 
   4   2   3     1979.08     2148.33     26.79 o 
   5   2   3      111.91      112.01      3.99 o 
   6   2   3      199.03      195.73      9.46 o 
   7   2   3       81.43       89.87      6.48 o 
   8   2   3       47.85       53.98      8.62 o 
   9   2   3        2.17       -8.74     12.78 o 
  10   2   3       14.09       15.68     13.91 o 
  11   2   3        0.18       -4.24      7.79 o 
   0   3   3     8672.90     8753.43     41.96 o 
   1   3   3     2818.20     2772.11     28.56 o 
   2   3   3     1465.24     1597.52     17.30 o 
   3   3   3      118.75      123.44      2.70 o 
   4   3   3      168.32      173.61      4.50 o 
   5   3   3      230.31      238.68      5.90 o 
   6   3   3       42.31       45.23      5.11 o 
   7   3   3      198.58      205.65      7.47 o 
   8   3   3       52.62       48.46     10.85 o 
   9   3   3       32.30       39.57      6.29 o 
  10   3   3        3.60        0.71     11.40 o 
  11   3   3        1.00      -11.80     17.11 o 
   0   4   3     3141.94     3571.75     29.65 o 
   1   4   3     1671.27     1442.37     26.24 o 
   2   4   3     1138.29     1152.08     13.71 o 
   3   4   3      708.40      648.11     11.49 o 
   4   4   3      833.64      829.45     12.52 o 
   5   4   3      569.12      555.71     11.60 o 
   6   4   3      137.98      161.61      6.29 o 
   7   4   3       87.08      101.24      6.48 o 
   8   4   3       86.75      111.35     18.64 o 
   9   4   3       11.08        0.27     16.13 o 
  10   4   3       21.48       14.78     13.63 o 
  11   4   3       10.90       22.83      7.66 o 
   0   5   3     1538.99     1660.80     22.47 o 
   1   5   3     2551.28     2524.63     21.89 o 
   2   5   3      809.15      847.56     11.76 o 
   3   5   3      182.99      176.95      3.34 o 
   4   5   3      422.35      473.33     12.69 o 
   5   5   3      379.25      394.77     14.75 o 
   6   5   3      110.94      107.00      6.09 o 
   7   5   3       18.75       -7.28     13.62 o 
   8   5   3       75.85       76.66      6.69 o 
   9   5   3       19.52       11.54      6.87 o 
  10   5   3       11.18        6.69     10.85 o 
   0   6   3     3538.22     3530.63     55.02 o 
   1   6   3     2334.02     2343.38     20.87 o 
   2   6   3      842.61      919.33     12.39 o 
   3   6   3      536.48      579.66     13.18 o 
   4   6   3      101.71      156.05      4.90 o 
   5   6   3      137.32      156.23      6.09 o 
   6   6   3       97.42      122.69      6.69 o 
   7   6   3       59.36       68.59     18.36 o 
   8   6   3      190.03      215.50     12.80 o 
   9   6   3       23.51       33.84     16.41 o 
  10   6   3        9.49       12.58     12.79 o 
   0   7   3     2789.40     2822.33     43.51 o 
   1   7   3      540.66      511.58      7.76 o 
   2   7   3       28.16       24.86      2.78 o 
   3   7   3     2047.63     2040.05     22.77 o 
   4   7   3       42.23       40.01      4.90 o 
   5   7   3      424.79      455.16     10.57 o 
   6   7   3       10.94       22.71     13.63 o 
   7   7   3      112.09      113.20      7.08 o 
   8   7   3      103.61      100.43      7.47 o 
   9   7   3       36.26       60.31     35.04 o 
  10   7   3        4.15      -18.83     18.83 o 
   0   8   3      153.49      159.18      5.11 o 
   1   8   3      384.82      422.89      7.71 o 
   2   8   3      127.28      127.68      5.46 o 
   3   8   3      300.52      347.82      5.62 o 
   4   8   3      150.29      157.22      4.45 o 
   5   8   3       80.54       68.71      6.29 o 
   6   8   3      156.06      163.70     13.35 o 
   7   8   3        4.56       -1.50     13.96 o 
   8   8   3       36.35       44.73      6.48 o 
   9   8   3       33.06       29.99      8.34 o 
  10   8   3        1.17      -10.85     10.85 o 
   0   9   3       41.89       37.27      4.51 o 
   1   9   3       45.51       59.73      3.34 o 
   2   9   3       53.52       52.87      3.54 o 
   3   9   3       72.55       63.60      4.50 o 
   4   9   3        1.89        0.81      7.07 o 
   5   9   3      187.69      186.90      7.66 o 
   6   9   3       95.51       74.43      6.88 o 
   7   9   3       81.08      103.39      7.27 o 
   8   9   3        9.59       14.18     10.85 o 
   9   9   3        5.16        4.78     10.29 o 
   0  10   3      341.80      365.40     13.91 o 
   1  10   3      125.26      113.08      4.24 o 
   2  10   3      930.75      876.33     13.06 o 
   3  10   3       14.14       16.87      5.08 o 
   4  10   3      110.25      120.99      4.86 o 
   5  10   3      192.48      226.33      8.06 o 
   6  10   3      103.86       84.30      9.73 o 
   7  10   3       35.73       33.31      9.18 o 
   8  10   3       32.54       18.68     11.40 o 
   9  10   3        0.50      -19.97     21.97 o 
   0  11   3       22.99       20.03      5.51 o 
   1  11   3      209.72      226.52      5.42 o 
   2  11   3      118.05      123.47      4.79 o 
   3  11   3      270.62      258.89      5.84 o 
   4  11   3      562.53      528.14      7.62 o 
   5  11   3      111.15      135.25     16.41 o 
   6  11   3       85.54       99.77      7.47 o 
   7  11   3       25.95       15.65     18.36 o 
   8  11   3       37.67       27.01     23.36 o 
   9  11   3        0.32        7.47      7.44 o 
   0  12   3       67.62       67.53     13.91 o 
   1  12   3       35.88       33.13      5.46 o 
   2  12   3       37.60       32.29      4.52 o 
   3  12   3       72.68       79.31      6.42 o 
   4  12   3      176.38      184.29      5.63 o 
   5  12   3       22.53       11.46     11.68 o 
   6  12   3       59.95       56.77      7.47 o 
   7  12   3       23.24       17.13      9.20 o 
   8  12   3       27.05       -0.53     18.83 o 
   0  13   3       40.93        8.82     12.79 o 
   1  13   3       80.37       77.53      6.74 o 
   2  13   3       42.45       33.91      7.95 o 
   3  13   3        3.07       -8.51      8.51 o 
   4  13   3      130.94      123.80      6.18 o 
   5  13   3       23.86       24.27     10.29 o 
   6  13   3       39.35       25.05      7.66 o 
   7  13   3        6.47       -2.96     13.63 o 
   8  13   3       22.45       35.90      8.26 o 
   0  14   3      229.91      181.15     15.86 o 
   1  14   3      119.06      104.09      6.26 o 
   2  14   3        8.75        9.06      5.63 o 
   3  14   3      123.10      134.10      5.69 o 
   4  14   3       52.46       62.93      8.13 o 
   5  14   3       99.48      101.61     13.07 o 
   6  14   3       14.20       18.36     11.68 o 
   7  14   3       15.14       25.46      9.18 o 
   0  15   3       21.97       36.00      9.46 o 
   1  15   3       18.25       19.13      5.54 o 
   2  15   3       81.15       74.55      5.78 o 
   3  15   3        9.43        9.58      6.06 o 
   4  15   3       79.36       88.00      5.76 o 
   5  15   3       14.99       10.88     20.86 o 
   6  15   3       16.15       17.52      8.26 o 
   0  16   3       47.83       37.51      7.47 o 
   1  16   3       47.29       45.57      6.74 o 
   2  16   3       43.57       41.66      5.20 o 
   3  16   3       25.77       24.27      5.27 o 
   4  16   3       15.43        7.27     18.91 o 
   5  16   3        0.52       14.00      7.84 o 
   0  17   3      150.48      156.30     10.29 o 
   1  17   3        2.35      -35.52     35.52 o 
   2  17   3        6.95        4.85     14.18 o 
   3  17   3       43.87       56.85      8.26 o 
   4  17   3        1.05       -2.50     18.47 o 
   0  18   3        0.28       -6.89     18.08 o 
   1  18   3       49.69       50.56      9.05 o 
   2  18   3       82.42       96.00      9.44 o 
   0   0   4     5311.02     5576.13     32.20 o 
   1   0   4       98.26      109.63      3.15 o 
   2   0   4    20099.73    20181.52    239.32 o 
   3   0   4     3056.07     2992.03     34.90 o 
   4   0   4      589.29      705.59     14.72 o 
   5   0   4      599.28      515.42     10.63 o 
   6   0   4       23.85       19.14      8.07 o 
   7   0   4        0.36      -12.57     12.57 o 
   8   0   4       83.94       64.17     12.24 o 
   9   0   4       98.34       90.15      7.27 o 
  10   0   4        5.82        2.23     14.81 o 
  11   0   4        0.50      -10.44     16.46 o 
   0   1   4        7.55       13.77      2.75 o 
   1   1   4     2953.50     2920.82     17.75 o 
   2   1   4      986.04     1197.77     13.02 o 
   3   1   4     2529.69     2804.37     21.48 o 
   4   1   4     1376.37     1339.02     17.13 o 
   5   1   4      150.83      139.98      4.50 o 
   6   1   4       34.44       36.24      4.72 o 
   7   1   4       41.27       30.38      5.51 o 
   8   1   4      177.54      205.71     21.97 o 
   9   1   4        4.88       17.01      7.23 o 
  10   1   4        6.85       11.39      8.17 o 
  11   1   4       17.66      -10.56     18.08 o 
   0   2   4      221.98      207.37      6.96 o 
   1   2   4      415.98      416.69      6.33 o 
   2   2   4     1303.10     1436.92     20.43 o 
   3   2   4      811.27      763.07     10.65 o 
   4   2   4     2204.66     2245.57     21.81 o 
   5   2   4      127.84      148.44      3.68 o 
   6   2   4       41.01       41.76      9.46 o 
   7   2   4      100.72      102.36      6.48 o 
   8   2   4       29.42       36.20     11.13 o 
   9   2   4       57.44       72.35      6.69 o 
  10   2   4       15.77       12.56     21.14 o 
  11   2   4        0.96       -6.62     15.72 o 
   0   3   4      176.93      174.60      3.72 o 
   1   3   4      432.00      462.04     11.81 o 
   2   3   4      191.51      178.49      2.78 o 
   3   3   4      243.35      228.25      4.37 o 
   4   3   4     1603.54     1466.29    264.32 o 
   5   3   4       75.46       81.53      5.11 o 
   6   3   4       74.73       84.73      5.51 o 
   7   3   4       52.51       65.56      6.29 o 
   8   3   4       27.86       15.14     18.91 o 
   9   3   4       18.13       28.66      6.29 o 
  10   3   4        0.64       -5.12     21.69 o 
  11   3   4        7.41       21.45      9.24 o 
   0   4   4        0.19        3.17      3.57 o 
   1   4   4     2082.03     2068.90     17.57 o 
   2   4   4      814.66      821.28     11.46 o 
   3   4   4     2095.78     2238.38     21.32 o 
   4   4   4      814.55      814.82     11.96 o 
   5   4   4       26.85       35.04      6.12 o 
   6   4   4      129.37      140.03      6.29 o 
   7   4   4       97.55       80.55      6.29 o 
   8   4   4        4.56       -4.25      7.63 o 
   9   4   4       70.87       56.08      6.88 o 
  10   4   4       21.36       20.38     12.79 o 
   0   5   4       55.13       52.58      3.15 o 
   1   5   4     1566.32     1631.71     16.93 o 
   2   5   4      826.47      846.24     11.69 o 
   3   5   4      247.20      245.11      5.14 o 
   4   5   4      216.88      254.22      4.17 o 
   5   5   4       49.17       60.46      5.11 o 
   6   5   4      114.89      119.40      8.62 o 
   7   5   4       50.45       60.02      6.29 o 
   8   5   4       22.34       -4.26     10.01 o 
   9   5   4       13.69       16.97      6.69 o 
  10   5   4       32.70       21.14     11.68 o 
   0   6   4      523.37      597.48     12.59 o 
   1   6   4      177.55      174.02      4.10 o 
   2   6   4     1051.32     1240.98     16.71 o 
   3   6   4      287.01      270.48      4.17 o 
   4   6   4      538.45      525.57      8.19 o 
   5   6   4      171.15      182.87      6.48 o 
   6   6   4      110.29      121.43      8.07 o 
   7   6   4        3.43      -12.82     12.82 o 
   8   6   4      124.87      120.16      8.06 o 
   9   6   4       38.28       26.09     20.03 o 
  10   6   4        8.50       10.94      9.95 o 
   0   7   4      226.23      245.09      5.51 o 
   1   7   4      403.23      412.61      5.93 o 
   2   7   4     1212.54     1195.86     18.00 o 
   3   7   4      313.85      253.94      6.10 o 
   4   7   4       45.17       40.29      3.47 o 
   5   7   4       72.84       68.73      5.90 o 
   6   7   4      156.93      173.02     10.01 o 
   7   7   4      101.92      103.94      7.27 o 
   8   7   4       19.39       30.89      6.48 o 
   9   7   4       16.59       10.07      9.59 o 
  10   7   4        5.97       17.91     11.13 o 
   0   8   4      156.23      175.09      8.34 o 
   1   8   4      290.27      314.77      4.64 o 
   2   8   4      564.91      609.83      9.10 o 
   3   8   4      334.67      359.36      7.71 o 
   4   8   4       94.59       85.78      4.03 o 
   5   8   4       44.98       43.41      6.29 o 
   6   8   4      111.18      118.70      7.08 o 
   7   8   4        8.68       11.68      8.34 o 
   8   8   4       64.10       51.91      7.27 o 
   9   8   4       39.25       20.69     13.63 o 
  10   8   4        3.02       23.11     13.63 o 
   0   9   4       95.28      122.11      5.51 o 
   1   9   4       21.08       23.99      5.54 o 
   2   9   4      131.82      132.17      4.17 o 
   3   9   4        2.38        7.69      7.87 o 
   4   9   4       61.96       79.24      4.52 o 
   5   9   4       62.90       63.40      6.09 o 
   6   9   4       90.21       91.59     10.29 o 
   7   9   4        5.83        6.27     12.52 o 
   8   9   4        6.90       -1.80     15.60 o 
   9   9   4        5.17      -17.87     17.87 o 
   0  10   4      286.21      269.29      7.08 o 
   1  10   4       60.28       56.71      3.89 o 
   2  10   4      240.17      263.37      7.47 o 
   3  10   4      497.85      477.10      7.30 o 
   4  10   4      157.41      127.27     19.47 o 
   5  10   4       98.66      106.54      7.08 o 
   6  10   4       34.60       36.96      6.48 o 
   7  10   4       66.74       70.11      7.47 o 
   8  10   4       55.09       56.74      7.87 o 
   9  10   4        4.47       -9.62     21.69 o 
   0  11   4        0.30      -12.98     12.98 o 
   1  11   4      212.75      209.05      5.30 o 
   2  11   4      198.25      200.26      5.42 o 
   3  11   4        1.91        2.96      6.02 o 
   4  11   4      431.17      366.35      6.68 o 
   5  11   4        4.32        4.02      7.70 o 
   6  11   4      120.48      129.86      8.06 o 
   7  11   4       44.18       38.52     14.74 o 
   8  11   4        5.68        5.73      9.24 o 
   9  11   4       12.19      -12.19     22.81 o 
   0  12   4      261.23      248.14      8.26 o 
   1  12   4      430.86      434.71      6.81 o 
   2  12   4      566.59      502.81     81.83 o 
   3  12   4      892.79      917.97     15.10 o 
   4  12   4       13.94        1.34      7.21 o 
   5  12   4        8.03       11.29      7.70 o 
   6  12   4       46.40       35.02      7.66 o 
   7  12   4       10.00       19.32      7.27 o 
   8  12   4       24.20       24.57     10.27 o 
   0  13   4      249.60      233.10      8.26 o 
   1  13   4      294.89      277.71      6.12 o 
   2  13   4       37.31       40.40      6.24 o 
   3  13   4      118.06      119.85      6.58 o 
   4  13   4       20.90       23.33      6.74 o 
   5  13   4        2.78       -7.23     15.72 o 
   6  13   4       13.06        7.94     15.58 o 
   7  13   4        6.56        2.04     17.11 o 
   0  14   4        0.05      -11.07     15.58 o 
   1  14   4       25.68       20.51      4.99 o 
   2  14   4      125.28      112.12      5.35 o 
   3  14   4        2.06        8.20      5.05 o 
   4  14   4      228.39      232.25      7.02 o 
   5  14   4        2.89      -16.13     16.13 o 
   6  14   4       11.25       32.34      7.47 o 
   7  14   4        2.36      -94.56     94.56 o 
   0  15   4       24.24       23.24      6.48 o 
   1  15   4       79.64       77.09     27.15 o 
   2  15   4       29.21       34.63      4.78 o 
   3  15   4       10.39        6.23      6.28 o 
   4  15   4       34.66       50.03      5.21 o 
   5  15   4       36.61       48.46     10.85 o 
   6  15   4        5.67        6.44     10.80 o 
   0  16   4       31.72       44.37      7.66 o 
   1  16   4       13.54       18.23      5.55 o 
   2  16   4       23.41       35.46      8.31 o 
   3  16   4        9.10        5.60      7.87 o 
   4  16   4       52.35       60.12     10.01 o 
   5  16   4       18.16       -2.70     11.58 o 
   0  17   4        1.50        3.62     20.58 o 
   1  17   4        4.13      -11.55     13.35 o 
   2  17   4       36.27       24.17     16.97 o 
   3  17   4       11.01      -11.29     18.47 o 
   4  17   4        0.52      -17.89     17.89 o 
   0  18   4       30.66       27.08     12.79 o 
   1  18   4        7.10        1.84     10.63 o 
   2  18   4        4.61        8.02     10.83 o 
   1   0   5      354.11      413.54      8.63 o 
   2   0   5     2429.53     2363.00     27.03 o 
   3   0   5     1069.85     1085.63     20.28 o 
   4   0   5     1190.33     1270.74     37.87 o 
   5   0   5      218.99      205.35      5.90 o 
   6   0   5       19.15        8.86     15.02 o 
   7   0   5       19.89       34.94      7.23 o 
   8   0   5       29.42       35.73     19.75 o 
   9   0   5       55.58       79.64      7.08 o 
  10   0   5       61.88       60.19     38.38 o 
  11   0   5        0.19       -7.07     26.98 o 
   0   1   5     1664.90     1581.30     20.31 o 
   1   1   5     4784.46     4857.24     27.09 o 
   2   1   5     2985.74     2776.65     25.98 o 
   3   1   5      991.95     1116.83     20.01 o 
   4   1   5     1272.43     1303.37     17.68 o 
   5   1   5      363.05      373.67      5.65 o 
   6   1   5       95.08       96.32      5.90 o 
   7   1   5       49.73       51.63      8.07 o 
   8   1   5       38.09       12.74      8.09 o 
   9   1   5       30.04      -12.39     16.13 o 
  10   1   5        1.27        6.01      6.87 o 
  11   1   5        8.58       -4.72     10.24 o 
   0   2   5     1553.23     1563.94     20.89 o 
   1   2   5     1114.23     1182.40     13.23 o 
   2   2   5      297.04      274.06      4.26 o 
   3   2   5     1794.08     1829.60     18.88 o 
   4   2   5      235.10      190.01      3.82 o 
   5   2   5       23.43       22.06      5.16 o 
   6   2   5      231.00      234.40     11.41 o 
   7   2   5        2.10      -10.74     12.74 o 
   8   2   5        5.22        5.28      8.62 o 
   9   2   5       10.86       17.91      5.86 o 
  10   2   5        9.07       21.62     23.92 o 
  11   2   5        3.22        5.48     16.11 o 
   0   3   5      382.02      392.35     17.81 o 
   1   3   5      566.25      586.18     11.25 o 
   2   3   5      684.27      751.95     17.15 o 
   3   3   5     1089.08      950.21     14.07 o 
   4   3   5     1454.52     1265.62     17.96 o 
   5   3   5       87.37       99.19      6.95 o 
   6   3   5        6.88        2.86     13.35 o 
   7   3   5      161.85      188.16      8.34 o 
   8   3   5       39.21       42.07      6.09 o 
   9   3   5       44.22       44.47      6.88 o 
  10   3   5        5.76       11.50     10.01 o 
   0   4   5      930.18      947.74     18.31 o 
   1   4   5      978.93     1015.39     16.88 o 
   2   4   5     3562.03     3564.67     44.74 o 
   3   4   5     1727.61     1777.88     19.92 o 
   4   4   5      123.30       97.79      3.40 o 
   5   4   5      272.04      240.91      6.69 o 
   6   4   5      374.87      354.45     20.03 o 
   7   4   5       20.78       15.58      5.90 o 
   8   4   5       88.68       89.04      6.88 o 
   9   4   5       58.17       78.72      7.47 o 
  10   4   5        6.58      -33.49     35.32 o 
   0   5   5     1429.17     1486.58     56.83 o 
   1   5   5      953.74      938.97     13.85 o 
   2   5   5      543.14      575.27      9.72 o 
   3   5   5      159.74      153.73      3.54 o 
   4   5   5      530.76      498.14      7.47 o 
   5   5   5        7.95        8.25     12.52 o 
   6   5   5       98.77       90.12      6.48 o 
   7   5   5        4.19        3.89     13.07 o 
   8   5   5        9.23       19.76      5.69 o 
   9   5   5        8.87       12.79      9.09 o 
  10   5   5        8.37        9.76     17.80 o 
   0   6   5      509.06      487.10     10.21 o 
   1   6   5       74.80       87.35      2.91 o 
   2   6   5      180.43      180.86      3.71 o 
   3   6   5       60.77       53.81      3.06 o 
   4   6   5       94.62      115.49      4.34 o 
   5   6   5      105.90       97.35      5.90 o 
   6   6   5      174.47      179.97      7.47 o 
   7   6   5       51.09       41.80      9.46 o 
   8   6   5      122.03      128.42      7.79 o 
   9   6   5       10.83        3.17      8.77 o 
  10   6   5        0.59        4.87      9.67 o 
   0   7   5       48.92       57.43      4.33 o 
   1   7   5     1087.43     1051.73     15.05 o 
   2   7   5      244.10      250.03     37.92 o 
   3   7   5      651.72      613.18      8.97 o 
   4   7   5       11.36       24.04      5.70 o 
   5   7   5      142.25      140.29     11.40 o 
   6   7   5      155.68      147.89      7.27 o 
   7   7   5       56.83       44.31      6.69 o 
   8   7   5       36.27       41.34      8.07 o 
   9   7   5       41.35       39.81      8.34 o 
  10   7   5        7.30       34.74      7.27 o 
   0   8   5       90.08      120.54     10.57 o 
   1   8   5      107.88      135.00      3.82 o 
   2   8   5      626.54      616.10      8.90 o 
   3   8   5      684.44      658.93      9.91 o 
   4   8   5      133.09      146.56      4.45 o 
   5   8   5       21.78       19.47      6.09 o 
   6   8   5       15.27       12.41      8.13 o 
   7   8   5        7.87        8.48     18.08 o 
   8   8   5       15.66       29.30      6.87 o 
   9   8   5       19.43       -3.03     15.67 o 
   0   9   5      266.19      303.92      7.44 o 
   1   9   5      672.10      703.33     19.44 o 
   2   9   5      369.21      371.10      7.62 o 
   3   9   5       95.58      101.56      4.17 o 
   4   9   5      141.18      145.74      5.01 o 
   5   9   5      176.57      170.40     11.68 o 
   6   9   5       42.22       52.20     15.85 o 
   7   9   5       71.82       63.65      7.27 o 
   8   9   5        4.29       -7.39     15.53 o 
   9   9   5       18.27       21.52      7.66 o 
   0  10   5      188.54      197.54      6.69 o 
   1  10   5       93.31       90.14      4.17 o 
   2  10   5      266.99      284.67      6.18 o 
   3  10   5      387.92      387.32      6.56 o 
   4  10   5      127.34      130.45      4.93 o 
   5  10   5       57.08       56.83      6.29 o 
   6  10   5      119.45      119.64      7.47 o 
   7  10   5       27.48       34.95      7.08 o 
   8  10   5       37.78       37.71      7.47 o 
   9  10   5        3.50        9.67     16.94 o 
   0  11   5      310.00      344.71      8.85 o 
   1  11   5       19.18       17.91      4.70 o 
   2  11   5      411.79      375.01      8.35 o 
   3  11   5      187.75      190.64      5.56 o 
   4  11   5       33.87       25.45      5.50 o 
   5  11   5       47.46       41.43     19.19 o 
   6  11   5       23.15       31.62     20.03 o 
   7  11   5       43.35       47.73      9.18 o 
   8  11   5        4.05      -16.69     16.69 o 
   0  12   5        9.65        5.10     13.07 o 
   1  12   5      405.96      420.30      6.74 o 
   2  12   5      199.45      157.15      5.86 o 
   3  12   5        2.14        1.80      6.76 o 
   4  12   5      261.57      232.14     40.47 o 
   5  12   5       11.69       19.51     10.57 o 
   6  12   5       81.39       93.11      8.26 o 
   7  12   5       31.16       23.08      8.62 o 
   8  12   5        0.33      -25.14     32.54 o 
   0  13   5        1.33        1.66     12.74 o 
   1  13   5      347.33      349.86      7.20 o 
   2  13   5       99.77       98.48      4.99 o 
   3  13   5      125.66      133.90      5.42 o 
   4  13   5       86.48       90.75      5.35 o 
   5  13   5      106.52      100.70      8.45 o 
   6  13   5        0.21       -9.73     16.91 o 
   7  13   5        5.23       -2.80     17.19 o 
   0  14   5      209.52      198.95     15.30 o 
   1  14   5       38.16       35.87      4.72 o 
   2  14   5       65.16       64.46      5.01 o 
   3  14   5       55.87       53.90      9.96 o 
   4  14   5        2.45       14.78      9.81 o 
   5  14   5       18.39        5.84     37.27 o 
   6  14   5       19.34       19.86      8.06 o 
   7  14   5       15.54       29.48      7.87 o 
   0  15   5        4.77        3.34     14.56 o 
   1  15   5       35.62       39.03      5.06 o 
   2  15   5      102.46       94.53      5.70 o 
   3  15   5      133.43      144.31      6.04 o 
   4  15   5       52.06       50.88      7.87 o 
   5  15   5       64.88       73.48     11.96 o 
   6  15   5       18.34        4.74     11.40 o 
   0  16   5       24.08       25.25      7.60 o 
   1  16   5       12.32       -1.85      6.63 o 
   2  16   5       55.90       59.35      6.26 o 
   3  16   5       17.73       15.16      9.43 o 
   4  16   5        9.15       -9.05     18.83 o 
   5  16   5       11.32       10.39      8.63 o 
   0  17   5       10.75        2.00     15.85 o 
   1  17   5       12.70        4.55     14.74 o 
   2  17   5        3.68      -14.04     20.86 o 
   3  17   5       28.70       17.38     12.34 o 
   0  18   5        2.89       -2.60     23.08 o 
   1  18   5       12.35        9.64     12.24 o 
   0   0   6      286.22      382.66      8.66 o 
   1   0   6      244.67      230.34      4.67 o 
   2   0   6     2349.10     2150.96     27.41 o 
   3   0   6       28.57       30.81      7.51 o 
   4   0   6     1114.74     1016.27     20.47 o 
   5   0   6      263.07      292.95      6.69 o 
   6   0   6       93.29       83.09      5.69 o 
   7   0   6      109.03      134.60     10.85 o 
   8   0   6       75.79       50.22      6.48 o 
   9   0   6       61.88       74.39      7.08 o 
  10   0   6       24.07       59.18     12.79 o 
   0   1   6     1751.25     1648.57     22.67 o 
   1   1   6     2452.90     2315.89     19.11 o 
   2   1   6     1293.46     1224.77     15.25 o 
   3   1   6      374.39      407.49      6.30 o 
   4   1   6     1429.22     1429.77     22.11 o 
   5   1   6      250.87      282.33      4.73 o 
   6   1   6      116.92      122.88      6.09 o 
   7   1   6      217.09      193.33      7.87 o 
   8   1   6       97.27       86.86     15.30 o 
   9   1   6       31.48       25.85     22.81 o 
  10   1   6       15.77       -4.15     15.93 o 
   0   2   6      858.92      703.59     19.77 o 
   1   2   6     1250.30     1232.21     14.48 o 
   2   2   6       54.16       54.51      2.50 o 
   3   2   6      185.17      157.40      3.34 o 
   4   2   6     1333.44     1518.08     24.69 o 
   5   2   6       26.69       35.91      9.31 o 
   6   2   6      362.57      359.52      8.66 o 
   7   2   6       20.02       27.16      9.46 o 
   8   2   6       15.05       25.71      5.69 o 
   9   2   6       36.61       23.97     12.79 o 
  10   2   6        6.65        6.34      9.50 o 
   0   3   6      925.33      869.74     24.78 o 
   1   3   6     2274.23     2536.06     27.99 o 
   2   3   6       37.85       38.83      2.50 o 
   3   3   6      186.24      146.24      4.44 o 
   4   3   6     1532.32     1555.76     20.95 o 
   5   3   6       59.15       58.37      6.95 o 
   6   3   6      252.78      276.53     13.91 o 
   7   3   6       91.50       75.14      6.68 o 
   8   3   6       63.97       64.28      6.69 o 
   9   3   6       22.41       28.62     17.24 o 
  10   3   6        5.63       -8.21     16.11 o 
   0   4   6      139.92      140.28      4.33 o 
   1   4   6      213.88      225.67      3.62 o 
   2   4   6      155.36      177.35      3.47 o 
   3   4   6      325.08      348.55      5.93 o 
   4   4   6       81.13       70.73      4.04 o 
   5   4   6      236.39      207.75     10.29 o 
   6   4   6      128.42      112.93      6.69 o 
   7   4   6       18.55       20.58      5.90 o 
   8   4   6        2.90        6.17     14.74 o 
   9   4   6       30.84       26.94      7.23 o 
  10   4   6        0.03       -1.66     16.29 o 
   0   5   6       92.98      103.98      7.23 o 
   1   5   6      645.38      681.05     10.01 o 
   2   5   6      609.76      560.31      8.73 o 
   3   5   6      272.61      264.51      7.47 o 
   4   5   6      522.52      536.48      7.70 o 
   5   5   6      161.98      160.00      6.29 o 
   6   5   6      140.60      143.26      7.08 o 
   7   5   6       21.37        6.43      8.62 o 
   8   5   6       16.98       36.11      6.12 o 
   9   5   6       10.38        4.14      8.67 o 
  10   5   6        2.73       -3.38     17.47 o 
   0   6   6      739.20      825.08     18.11 o 
   1   6   6       42.40       46.39      2.78 o 
   2   6   6      448.69      471.69      7.06 o 
   3   6   6      179.65      181.22      4.17 o 
   4   6   6       58.34       62.80      3.62 o 
   5   6   6       60.55       55.72     11.13 o 
   6   6   6      139.69      135.59      7.08 o 
   7   6   6       65.91       69.19      6.88 o 
   8   6   6       17.97      -15.14     15.14 o 
   9   6   6       13.58       13.11      6.87 o 
  10   6   6        0.35        4.66     10.13 o 
   0   7   6      748.58      706.58     14.56 o 
   1   7   6      746.37      741.39     11.03 o 
   2   7   6      300.59      289.37      4.73 o 
   3   7   6       22.71       26.68      6.99 o 
   4   7   6      575.38      567.76     11.69 o 
   5   7   6      127.86      104.03      9.46 o 
   6   7   6       38.59       32.87     10.57 o 
   7   7   6      172.36      153.50      8.90 o 
   8   7   6       26.17       27.14      7.23 o 
   9   7   6        1.70       -0.92     14.14 o 
  10   7   6       29.16       26.14      8.26 o 
   0   8   6      696.60      726.08     15.12 o 
   1   8   6      191.62      224.38      4.45 o 
   2   8   6       92.51       98.13      4.42 o 
   3   8   6       40.95       29.05     15.58 o 
   4   8   6       10.68        3.29      6.28 o 
   5   8   6       67.07       67.87      6.29 o 
   6   8   6       13.39       15.74      9.18 o 
   7   8   6       18.88       16.37     16.13 o 
   8   8   6        9.55       21.69      6.69 o 
   9   8   6        9.43       15.42      9.17 o 
   0   9   6      191.52      224.81      8.62 o 
   1   9   6      322.32      282.10      6.91 o 
   2   9   6       75.51       65.42      4.03 o 
   3   9   6      330.27      341.27      6.05 o 
   4   9   6       11.42       15.20      7.07 o 
   5   9   6      233.31      219.02      8.26 o 
   6   9   6       35.53       48.35      6.09 o 
   7   9   6       39.58       47.45     15.58 o 
   8   9   6        5.03        0.62      8.85 o 
   9   9   6       12.09        7.05     17.80 o 
   0  10   6        5.06        1.24     17.52 o 
   1  10   6      242.28      232.48      5.42 o 
   2  10   6      510.46      486.00      9.16 o 
   3  10   6      101.54      113.99      5.85 o 
   4  10   6      272.96      265.14      5.98 o 
   5  10   6        7.21      -14.55     14.55 o 
   6  10   6       15.66        4.35      6.48 o 
   7  10   6       35.85       38.78      7.08 o 
   8  10   6       42.45       39.19      8.06 o 
   9  10   6        9.22       18.34      7.66 o 
   0  11   6        1.02        3.89      7.23 o 
   1  11   6      176.37      192.28      6.26 o 
   2  11   6       14.93        8.73      5.47 o 
   3  11   6        9.45        2.82      6.34 o 
   4  11   6       98.12       94.73      5.75 o 
   5  11   6      197.89      184.76     19.19 o 
   6  11   6        5.52       -2.25      8.74 o 
   7  11   6       28.31       32.51     13.63 o 
   8  11   6        0.73       10.86      9.27 o 
   0  12   6       20.31       23.29     20.30 o 
   1  12   6       92.63       90.96      4.79 o 
   2  12   6      439.50      392.85      6.88 o 
   3  12   6       49.47       50.56      4.52 o 
   4  12   6       20.25       10.41     12.28 o 
   5  12   6       82.32       77.70      7.44 o 
   6  12   6       17.85       22.18      7.27 o 
   7  12   6       18.24       27.84      7.79 o 
   8  12   6       44.80       37.54     16.41 o 
   0  13   6        3.16       14.75     28.93 o 
   1  13   6      329.48      336.24      6.60 o 
   2  13   6      106.56       90.15      5.14 o 
   3  13   6       61.06       30.52     10.46 o 
   4  13   6       27.30       25.82      4.79 o 
   5  13   6        3.15       -4.70     18.63 o 
   6  13   6        8.69        9.62      9.20 o 
   7  13   6       11.86       17.09     10.24 o 
   0  14   6       63.55       67.69      7.27 o 
   1  14   6       33.00       27.57      9.72 o 
   2  14   6       39.33       43.67      4.58 o 
   3  14   6       16.53       19.15     12.04 o 
   4  14   6      118.39      107.37      5.91 o 
   5  14   6       32.89       15.13      8.06 o 
   6  14   6        1.91       14.57     10.29 o 
   0  15   6       19.49        3.69      8.70 o 
   1  15   6        4.29       -2.95     10.54 o 
   2  15   6       17.42        2.68     12.93 o 
   3  15   6       79.91       91.28     10.28 o 
   4  15   6       28.68       20.72      7.51 o 
   5  15   6       13.25       13.18     10.85 o 
   0  16   6        4.18       12.89      6.87 o 
   1  16   6        4.91       -1.70      8.08 o 
   2  16   6       14.58        8.08      8.44 o 
   3  16   6       14.80       25.48     30.04 o 
   4  16   6       49.57       27.93      8.45 o 
   0  17   6        6.85        5.18     14.18 o 
   1  17   6       13.25       10.80      8.06 o 
   2  17   6       28.53       36.78      8.45 o 
   3  17   6       13.41        7.10     20.86 o 
   1   0   7     1698.53     1787.56     25.81 o 
   2   0   7     1140.45     1017.24     35.36 o 
   3   0   7     1586.56     1625.01     66.01 o 
   4   0   7      172.65       94.32     40.06 o 
   5   0   7      184.49      170.57      6.29 o 
   6   0   7      130.78      140.36      6.88 o 
   7   0   7       12.35       11.13      5.51 o 
   8   0   7        0.88       -7.87     14.35 o 
   9   0   7        1.83       -9.28     14.14 o 
  10   0   7        0.28       -7.06      9.20 o 
   0   1   7      844.68      790.77     15.35 o 
   1   1   7     2032.48     2042.27     19.65 o 
   2   1   7      965.18      896.73     12.25 o 
   3   1   7      149.99      144.61      3.69 o 
   4   1   7     1023.26     1073.38     18.08 o 
   5   1   7       52.42       45.77      4.82 o 
   6   1   7      400.39      428.43      9.42 o 
   7   1   7      279.48      282.20      8.65 o 
   8   1   7       66.59       75.94      6.88 o 
   9   1   7        7.79      -10.02     21.97 o 
  10   1   7       13.18        3.89     17.58 o 
   0   2   7      295.18      266.30      6.09 o 
   1   2   7      444.95      514.89      7.70 o 
   2   2   7     1003.67     1085.61     22.96 o 
   3   2   7      108.71       95.07      3.26 o 
   4   2   7      686.67      659.17     17.51 o 
   5   2   7      206.15      212.74      4.73 o 
   6   2   7      192.25      213.54     10.01 o 
   7   2   7        8.15        0.46      5.69 o 
   8   2   7       13.35       19.19      5.90 o 
   9   2   7        1.32      -16.52     16.71 o 
  10   2   7        8.38       -7.16     16.86 o 
   0   3   7        5.22       -4.08      8.00 o 
   1   3   7      283.49      308.39      4.94 o 
   2   3   7      575.79      599.32      9.17 o 
   3   3   7      306.14      339.08      5.34 o 
   4   3   7      985.32     1023.57     17.86 o 
   5   3   7       12.14        9.78      6.06 o 
   6   3   7       56.21       57.79      6.09 o 
   7   3   7      145.71      164.22     12.79 o 
   8   3   7      126.60      147.47      7.87 o 
   9   3   7        1.21       -4.44      9.00 o 
  10   3   7        0.82       -4.58     15.67 o 
   0   4   7       35.84       29.29      6.95 o 
   1   4   7     2506.31     2636.55     23.84 o 
   2   4   7      452.08      490.13      7.34 o 
   3   4   7      811.56      788.78     14.62 o 
   4   4   7        5.72       12.24      3.34 o 
   5   4   7       30.95       15.84     16.69 o 
   6   4   7       86.31       85.31      6.48 o 
   7   4   7       20.57       21.96      5.69 o 
   8   4   7       72.32       79.88      6.88 o 
   9   4   7       38.82       45.33      6.87 o 
  10   4   7        7.28        5.28     16.13 o 
   0   5   7      383.62      417.75      8.85 o 
   1   5   7      293.92      296.19      4.50 o 
   2   5   7      200.38      179.07      3.89 o 
   3   5   7      834.78      920.63     13.90 o 
   4   5   7      231.02      204.18     35.73 o 
   5   5   7      173.61      157.52      7.51 o 
   6   5   7      137.03      116.53      7.08 o 
   7   5   7        7.53       -9.91     13.14 o 
   8   5   7       28.90       50.09     26.14 o 
   9   5   7       29.77       32.34      7.27 o 
  10   5   7       15.44       -2.10     16.90 o 
   0   6   7      177.35      173.50      5.84 o 
   1   6   7       62.79       63.93      7.05 o 
   2   6   7      341.61      333.32      4.98 o 
   3   6   7      139.19      133.93      4.10 o 
   4   6   7       19.78        5.22      5.83 o 
   5   6   7       82.90       67.09      6.40 o 
   6   6   7      310.93      316.14     21.14 o 
   7   6   7       10.41        6.35     10.01 o 
   8   6   7        1.52       10.85      6.29 o 
   9   6   7       10.72       19.91      6.87 o 
  10   6   7       13.33       10.21     11.96 o 
   0   7   7        0.93       13.05     20.30 o 
   1   7   7      143.82      142.61      3.89 o 
   2   7   7      208.63      214.19      4.45 o 
   3   7   7      192.98      185.73      4.65 o 
   4   7   7      115.33      104.76      4.58 o 
   5   7   7       21.52       22.07     14.18 o 
   6   7   7       70.39       58.75      6.29 o 
   7   7   7      151.33      165.45      9.18 o 
   8   7   7        5.33      -14.98     26.42 o 
   9   7   7       14.46       26.96      7.27 o 
   0   8   7       17.35       24.46      4.73 o 
   1   8   7      201.66      176.73      4.45 o 
   2   8   7       90.34       99.36      4.10 o 
   3   8   7       63.20       62.53      5.22 o 
   4   8   7       15.33       15.44      3.96 o 
   5   8   7       26.13       28.16      6.09 o 
   6   8   7       55.95       49.03      6.29 o 
   7   8   7       21.63        0.00     15.73 o 
   8   8   7        9.84        6.83      8.90 o 
   9   8   7        6.65      -18.21     18.21 o 
   0   9   7      502.85      492.74      9.24 o 
   1   9   7       59.03       57.85      4.10 o 
   2   9   7       53.03       48.96     10.60 o 
   3   9   7      230.71      256.84      5.77 o 
   4   9   7       77.93       80.10      4.73 o 
   5   9   7      306.60      329.66      9.05 o 
   6   9   7       60.12       53.77      6.69 o 
   7   9   7        1.95       -4.30      8.63 o 
   8   9   7        5.18        8.62      6.69 o 
   9   9   7        4.39       -5.70     16.94 o 
   0  10   7       81.14       85.37      6.48 o 
   1  10   7      106.83       92.46      4.72 o 
   2  10   7      140.81      128.38      5.14 o 
   3  10   7      103.70      110.32      5.70 o 
   4  10   7      442.70      427.03      7.02 o 
   5  10   7       75.30       68.20      6.69 o 
   6  10   7       34.28       30.15     10.01 o 
   7  10   7       27.34       38.35     31.98 o 
   8  10   7       28.82       32.67      7.47 o 
   0  11   7      131.21      137.86      7.27 o 
   1  11   7      350.23      350.55      6.33 o 
   2  11   7      168.27      171.99      6.10 o 
   3  11   7        4.85        4.71      6.44 o 
   4  11   7      103.09       91.29      5.01 o 
   5  11   7       42.87       56.27      6.88 o 
   6  11   7        1.20      -14.71     14.71 o 
   7  11   7       48.99       50.05      8.06 o 
   8  11   7        0.95        7.20     26.98 o 
   0  12   7        6.31       13.07      5.51 o 
   1  12   7       95.01       85.96      5.06 o 
   2  12   7      131.08      125.03      5.27 o 
   3  12   7       30.20       27.45      6.82 o 
   4  12   7       95.10       88.72      5.14 o 
   5  12   7       70.31       73.92      7.87 o 
   6  12   7       16.22       14.30     10.01 o 
   7  12   7       16.81        7.31     17.29 o 
   0  13   7       25.89       21.31      6.48 o 
   1  13   7      202.94      228.66      6.12 o 
   2  13   7       54.15       53.33      4.86 o 
   3  13   7      139.49      125.40      5.35 o 
   4  13   7       11.95       10.33      6.14 o 
   5  13   7        6.44       14.61      6.87 o 
   6  13   7       43.26       50.45     11.13 o 
   7  13   7        0.41      -11.96     17.70 o 
   0  14   7      104.37      102.04      7.66 o 
   1  14   7       67.44       59.66      5.21 o 
   2  14   7      135.11      136.70      6.94 o 
   3  14   7        0.54      -25.16     26.66 o 
   4  14   7       28.41       27.33      6.50 o 
   5  14   7       19.50       36.48      7.66 o 
   6  14   7        9.21        9.93     20.58 o 
   0  15   7       14.40       15.30      7.08 o 
   1  15   7        7.15        7.41      7.39 o 
   2  15   7       18.31        0.49     10.22 o 
   3  15   7        4.55      -18.50     26.86 o 
   4  15   7       54.02       63.80     10.01 o 
   5  15   7        1.22       20.86      9.74 o 
   0  16   7        4.28       -1.67      7.08 o 
   1  16   7       35.83       45.69      5.55 o 
   2  16   7       26.87       33.36      7.66 o 
   3  16   7       36.91       21.93     11.30 o 
   4  16   7        8.47       21.42      8.26 o 
   0  17   7        1.18      -13.83     17.29 o 
   1  17   7        2.62      -17.10     17.87 o 
   2  17   7        6.55        6.68     19.27 o 
   0   0   8      515.04      510.53     10.03 o 
   1   0   8      425.98      354.84     17.25 o 
   2   0   8        7.23       -8.63      8.63 o 
   3   0   8       99.74      119.08      8.34 o 
   4   0   8       69.40       73.83      5.11 o 
   5   0   8      629.05      692.65     14.56 o 
   6   0   8       28.12       22.39      5.90 o 
   7   0   8       19.39       23.88     25.87 o 
   8   0   8        3.46        2.15     16.69 o 
   9   0   8        0.18        6.12      7.79 o 
  10   0   8        5.69       -5.32     14.18 o 
   0   1   8       90.72      105.34      8.90 o 
   1   1   8      715.75      755.41     11.38 o 
   2   1   8     1496.24     1488.11     19.14 o 
   3   1   8      557.58      522.04     13.49 o 
   4   1   8      120.75      105.28      3.82 o 
   5   1   8      165.01      152.61      4.52 o 
   6   1   8      131.37      125.41      7.08 o 
   7   1   8      121.76      134.64      7.47 o 
   8   1   8        5.62        8.93      7.60 o 
   9   1   8       13.83       -7.38      8.85 o 
  10   1   8        2.72      -17.69     17.69 o 
   0   2   8       43.47       47.19      3.72 o 
   1   2   8     1145.15     1122.54     14.72 o 
   2   2   8      845.14      829.80     12.61 o 
   3   2   8       38.19       40.42      3.06 o 
   4   2   8      318.52      341.89      5.32 o 
   5   2   8       99.46       95.25      7.91 o 
   6   2   8      295.77      228.32      8.06 o 
   7   2   8      148.68      166.23      7.66 o 
   8   2   8       75.68       84.73     11.40 o 
   9   2   8       16.04       14.16     10.01 o 
  10   2   8        1.18      -15.37     20.30 o 
   0   3   8       56.54       40.33      3.93 o 
   1   3   8       80.53       90.24      3.06 o 
   2   3   8      925.49      903.33     13.64 o 
   3   3   8       12.99        8.11      3.53 o 
   4   3   8       51.05       56.50      3.62 o 
   5   3   8       13.70        4.26     13.14 o 
   6   3   8       13.51       13.24     12.24 o 
   7   3   8      101.67       90.34      7.08 o 
   8   3   8       16.36       15.49      8.20 o 
   9   3   8        2.35       -4.70     10.01 o 
  10   3   8        1.37      -25.33     39.49 o 
   0   4   8      245.14      251.26      5.90 o 
   1   4   8     1261.49     1302.36     18.58 o 
   2   4   8      168.16      171.21      3.94 o 
   3   4   8       18.14       20.81      3.19 o 
   4   4   8       58.42       78.11     16.38 o 
   5   4   8        2.62        8.74      7.01 o 
   6   4   8      365.86      347.91     21.14 o 
   7   4   8       29.02       45.50     20.30 o 
   8   4   8        7.89        6.95      5.90 o 
   9   4   8        0.64       -3.95     14.75 o 
  10   4   8        0.93      -16.51     16.51 o 
   0   5   8       71.86       74.33      4.51 o 
   1   5   8       96.98      100.09      4.66 o 
   2   5   8       68.77       63.62      3.34 o 
   3   5   8      106.54      111.56      3.89 o 
   4   5   8        2.90       -2.56      8.19 o 
   5   5   8       86.78       77.63      6.69 o 
   6   5   8       63.10       62.54      6.48 o 
   7   5   8        7.69        9.19     10.85 o 
   8   5   8        9.33       19.89     18.63 o 
   9   5   8       14.30       14.82      7.27 o 
  10   5   8        2.98       14.44     10.57 o 
   0   6   8      186.37      203.41      8.35 o 
   1   6   8      195.03      204.28      4.66 o 
   2   6   8      135.77      148.22      4.17 o 
   3   6   8       89.08       81.32      3.96 o 
   4   6   8      383.80      342.10      6.05 o 
   5   6   8      131.81      128.61     15.02 o 
   6   6   8      164.28      140.56     11.13 o 
   7   6   8       16.51       10.05     13.07 o 
   8   6   8        6.96        0.26     21.42 o 
   9   6   8        0.80       -1.51      9.05 o 
   0   7   8      244.06      234.52      6.69 o 
   1   7   8      128.10      125.43      5.46 o 
   2   7   8      437.73      419.50      6.24 o 
   3   7   8      590.02      565.48      8.66 o 
   4   7   8      475.68      443.63      7.08 o 
   5   7   8      122.74      130.52      7.08 o 
   6   7   8       26.85       25.70      6.12 o 
   7   7   8      142.21      135.42     12.52 o 
   8   7   8       14.43       22.89     21.97 o 
   9   7   8       11.40       30.20     31.43 o 
   0   8   8      758.31      704.60     14.95 o 
   1   8   8      309.85      302.62      5.35 o 
   2   8   8       97.88      108.49      4.52 o 
   3   8   8       73.75       83.15      4.52 o 
   4   8   8       14.06        8.93      9.39 o 
   5   8   8       73.92       50.90      6.29 o 
   6   8   8       78.44       68.49      6.69 o 
   7   8   8       12.38       15.02      6.69 o 
   8   8   8        1.05        6.17     15.93 o 
   9   8   8        3.46       -5.53     10.13 o 
   0   9   8      437.08      453.49     17.53 o 
   1   9   8      124.29      144.37      4.86 o 
   2   9   8      434.11      432.23      7.47 o 
   3   9   8      486.37      477.29      7.15 o 
   4   9   8        1.50        5.57      4.65 o 
   5   9   8       35.80       34.49      6.48 o 
   6   9   8       13.89        2.43     22.81 o 
   7   9   8       34.29      -21.96    154.64 o 
   8   9   8        5.75       -7.23     19.47 o 
   0  10   8      154.49      168.03      7.08 o 
   1  10   8      508.15      510.85      7.70 o 
   2  10   8      354.76      355.49      6.46 o 
   3  10   8       14.65        8.58      6.18 o 
   4  10   8       64.96       69.85      4.65 o 
   5  10   8       40.65       28.26     23.36 o 
   6  10   8        3.07       -7.82     14.09 o 
   7  10   8       12.20        1.44      9.67 o 
   8  10   8        0.04       18.36      9.45 o 
   0  11   8      187.53      182.94      7.87 o 
   1  11   8       65.79       77.29      7.46 o 
   2  11   8       44.50       44.63      5.18 o 
   3  11   8       31.05       22.95      6.50 o 
   4  11   8      213.08      213.72      6.25 o 
   5  11   8       38.35       47.39      6.69 o 
   6  11   8       44.75       51.87      8.34 o 
   7  11   8       19.24      -14.18     17.70 o 
   8  11   8       10.85       17.52     10.67 o 
   0  12   8       28.17       23.20     12.79 o 
   1  12   8      218.27      212.18      6.83 o 
   2  12   8       59.93       61.98      8.50 o 
   3  12   8       86.01       88.55      5.07 o 
   4  12   8       60.28       67.98      5.70 o 
   5  12   8       27.48       12.20     10.27 o 
   6  12   8       21.00       10.63      9.50 o 
   7  12   8        7.78       -0.08     10.20 o 
   0  13   8      182.12      180.63      8.34 o 
   1  13   8       81.90       87.14      5.28 o 
   2  13   8       32.41       45.48      4.72 o 
   3  13   8        9.93       -0.76     10.52 o 
   4  13   8       12.47       12.85      6.34 o 
   5  13   8       18.81       12.79      7.47 o 
   6  13   8       51.58       51.49      8.65 o 
   0  14   8      306.81      297.53     10.42 o 
   1  14   8       23.17       35.86     10.75 o 
   2  14   8       56.89       70.58      5.35 o 
   3  14   8       41.32       42.06      7.71 o 
   4  14   8        7.79       -1.04     11.38 o 
   5  14   8        4.63        7.88      9.55 o 
   6  14   8       15.94       11.97     10.99 o 
   0  15   8       41.46       29.72      7.66 o 
   1  15   8       41.96       38.41      5.49 o 
   2  15   8        0.15       -1.60      6.43 o 
   3  15   8        7.04       11.65     10.57 o 
   4  15   8        3.44      -14.26     20.86 o 
   5  15   8       15.66       -1.20      8.45 o 
   0  16   8        0.86        9.51      9.74 o 
   1  16   8       12.25       -1.22     18.08 o 
   2  16   8       11.08        5.35      9.74 o 
   3  16   8        0.33       -2.18     17.89 o 
   0  17   8        0.01       -0.83     10.63 o 
   1  17   8        4.49       13.48     17.80 o 
   1   0   9      366.61      315.58    134.94 o 
   2   0   9     1653.53     1647.67     63.50 o 
   3   0   9      242.65      280.54      6.69 o 
   4   0   9      186.17      209.19     12.80 o 
   5   0   9        1.43       -1.99      7.23 o 
   6   0   9      242.06      246.34     14.46 o 
   7   0   9       19.43       19.14      7.23 o 
   8   0   9       55.91       56.21      7.08 o 
   9   0   9       38.84       58.25     11.40 o 
  10   0   9        0.21       -5.58     18.13 o 
   0   1   9        8.72        5.20      4.63 o 
   1   1   9      157.90      185.33      4.04 o 
   2   1   9        5.64       14.91      3.21 o 
   3   1   9      215.51      220.61      4.50 o 
   4   1   9      409.10      388.84      5.83 o 
   5   1   9      157.36      156.27      4.99 o 
   6   1   9      275.67      259.28      8.26 o 
   7   1   9       49.97       43.92      6.48 o 
   8   1   9       35.53        3.45     14.65 o 
   9   1   9        0.64        8.87      8.70 o 
  10   1   9        9.60       14.15      9.83 o 
   0   2   9      613.42      649.82     19.76 o 
   1   2   9       12.39       14.62      5.02 o 
   2   2   9       28.89       35.99      3.06 o 
   3   2   9      251.12      264.80      7.47 o 
   4   2   9      136.89      154.06      5.63 o 
   5   2   9      169.84      167.25      6.83 o 
   6   2   9      197.34      198.20      9.18 o 
   7   2   9       29.44       20.02      7.28 o 
   8   2   9        7.39        4.45      5.90 o 
   9   2   9        7.84       20.78      8.79 o 
  10   2   9        5.83        4.59      7.66 o 
   0   3   9        0.14        4.48      5.84 o 
   1   3   9      222.66      192.40     33.57 o 
   2   3   9        7.96        2.95      5.06 o 
   3   3   9      404.16      386.05      5.82 o 
   4   3   9      688.19      697.41     10.16 o 
   5   3   9       34.78       30.96      8.62 o 
   6   3   9      464.54      454.79     14.74 o 
   7   3   9      134.42      131.03      7.51 o 
   8   3   9        7.10       11.29     22.25 o 
   9   3   9        0.87        6.58      9.00 o 
  10   3   9        9.32       27.26     11.96 o 
   0   4   9        0.03        1.42      9.63 o 
   1   4   9      193.53      224.24      4.30 o 
   2   4   9        1.50       -7.11      7.11 o 
   3   4   9       93.37       92.88     14.94 o 
   4   4   9      560.34      521.47      7.97 o 
   5   4   9      167.53      139.78     10.01 o 
   6   4   9      247.82      262.33      8.65 o 
   7   4   9       50.92       45.73     24.75 o 
   8   4   9        5.77       10.48      8.51 o 
   9   4   9        0.66      -35.16     56.46 o 
   0   5   9      377.78      372.83      8.90 o 
   1   5   9       59.12       63.01      3.62 o 
   2   5   9       86.15       79.48      3.82 o 
   3   5   9      502.28      493.54      7.04 o 
   4   5   9      124.02      103.24     23.92 o 
   5   5   9       85.69       77.12      8.34 o 
   6   5   9       18.71       10.87     48.67 o 
   7   5   9        8.55        0.76      7.73 o 
   8   5   9       19.51       -4.92     10.09 o 
   9   5   9        2.42      -15.60     15.72 o 
   0   6   9       35.94       30.51      4.51 o 
   1   6   9      360.35      376.47      5.79 o 
   2   6   9      142.80      149.42      4.45 o 
   3   6   9       10.34        8.06      6.74 o 
   4   6   9       42.43       33.83      6.99 o 
   5   6   9      224.52      214.94      8.06 o 
   6   6   9        3.01       -2.13      7.63 o 
   7   6   9       21.79       29.58     11.13 o 
   8   6   9       21.18       26.83     24.48 o 
   9   6   9        5.58       24.48      7.27 o 
   0   7   9      533.33      542.68     11.60 o 
   1   7   9       28.25       28.18      6.77 o 
   2   7   9       83.87       82.65      4.38 o 
   3   7   9       52.65       45.99      4.24 o 
   4   7   9      216.98      198.81      5.35 o 
   5   7   9       71.45       69.98      6.48 o 
   6   7   9       87.23       91.10      6.88 o 
   7   7   9        2.63       13.64      8.41 o 
   8   7   9       13.84       13.01     11.96 o 
   9   7   9       11.29       15.58     10.01 o 
   0   8   9       82.66       90.95      6.69 o 
   1   8   9      435.90      444.09      6.67 o 
   2   8   9        6.51        0.81      6.65 o 
   3   8   9      213.93      206.77      5.62 o 
   4   8   9      101.18       97.64      5.62 o 
   5   8   9      158.49      155.12      8.06 o 
   6   8   9       33.05       36.42      6.48 o 
   7   8   9       40.66       42.43      7.23 o 
   8   8   9        8.38        0.39      9.77 o 
   0   9   9      216.16      199.43      7.66 o 
   1   9   9      221.83      232.81      8.91 o 
   2   9   9      182.96      165.54      5.29 o 
   3   9   9        7.07       -4.51      6.55 o 
   4   9   9      160.26      157.20      5.35 o 
   5   9   9        5.52        4.24     13.75 o 
   6   9   9        6.79        5.48      8.17 o 
   7   9   9        0.85        7.79     13.96 o 
   8   9   9       13.36        7.75     10.20 o 
   0  10   9       39.38       41.37      8.07 o 
   1  10   9       86.28       93.22      4.79 o 
   2  10   9      232.62      215.51      5.70 o 
   3  10   9      134.71      140.72      7.07 o 
   4  10   9        0.21        8.74      4.68 o 
   5  10   9       45.12       43.17      8.62 o 
   6  10   9        0.91       -0.22      7.79 o 
   7  10   9        0.41      -17.80     25.59 o 
   8  10   9        5.20        9.45     10.34 o 
   0  11   9      117.17      131.19     18.91 o 
   1  11   9       67.53       61.04      4.58 o 
   2  11   9       86.36       88.29      5.01 o 
   3  11   9        3.59        2.99     14.19 o 
   4  11   9       27.79       27.69      7.47 o 
   5  11   9       29.03       42.29     11.96 o 
   6  11   9        3.54       21.88     14.46 o 
   7  11   9       18.67        6.52     10.33 o 
   0  12   9        2.12       -3.55      8.55 o 
   1  12   9       57.93       49.14      4.78 o 
   2  12   9       20.01       24.27      6.04 o 
   3  12   9        0.36      -10.34     10.34 o 
   4  12   9       50.37       59.99     11.40 o 
   5  12   9        7.70       -1.56     14.65 o 
   6  12   9        1.35       -9.70      9.70 o 
   7  12   9        1.97      -94.37    129.61 o 
   0  13   9        0.83      -13.36     13.36 o 
   1  13   9      187.62      200.02      6.32 o 
   2  13   9       38.03       40.23      6.80 o 
   3  13   9        0.67      -10.74     10.74 o 
   4  13   9        0.41       -4.39      6.10 o 
   5  13   9        2.14        0.56     17.24 o 
   6  13   9       27.57       29.28     18.36 o 
   0  14   9       27.93       25.59      7.47 o 
   1  14   9       62.58       61.76     10.60 o 
   2  14   9      106.75      106.16     17.91 o 
   3  14   9        1.21       -4.48      8.06 o 
   4  14   9       12.49        8.06      9.70 o 
   5  14   9       13.15       30.32      7.87 o 
   0  15   9       29.36       40.95     14.18 o 
   1  15   9        7.17        8.46      8.30 o 
   2  15   9       19.08       41.67      7.47 o 
   3  15   9       25.90       47.90      7.87 o 
   4  15   9       41.80       57.60      8.63 o 
   0  16   9       18.47        4.19     10.27 o 
   1  16   9        1.75        9.23     13.07 o 
   2  16   9        3.83       13.36     11.96 o 
   0   0  10      589.60      609.81     12.78 o 
   1   0  10      446.18      454.51     18.08 o 
   2   0  10       24.98       25.23     10.01 o 
   3   0  10       66.83       54.17      5.51 o 
   4   0  10       95.51       92.81      6.29 o 
   5   0  10      692.62      630.18     11.39 o 
   6   0  10        0.02       -3.33     12.57 o 
   7   0  10       61.09       64.17     11.13 o 
   8   0  10        4.64       -3.48     15.72 o 
   9   0  10        0.01       -6.31      8.55 o 
   0   1  10       49.81       40.73      4.33 o 
   1   1  10       97.45       96.18      3.62 o 
   2   1  10      112.86      104.84      3.62 o 
   3   1  10      370.36      358.11      5.56 o 
   4   1  10      150.40      142.69      4.86 o 
   5   1  10       43.51       46.01      9.23 o 
   6   1  10       33.69       32.53      5.90 o 
   7   1  10       94.83       90.37      8.90 o 
   8   1  10       18.30       30.24      6.69 o 
   9   1  10        2.76       -2.78      8.96 o 
   0   2  10      110.09       88.61      5.30 o 
   1   2  10      401.16      421.36      6.16 o 
   2   2  10      193.09      210.95      4.63 o 
   3   2  10      226.28      256.90      5.01 o 
   4   2  10      166.24      168.49      5.01 o 
   5   2  10      132.79      131.70      5.98 o 
   6   2  10        7.06        7.19      7.26 o 
   7   2  10       72.89       86.82      6.88 o 
   8   2  10        3.42       14.99      6.48 o 
   9   2  10        5.12       -8.04     17.11 o 
   0   3  10      105.19      120.98      8.07 o 
   1   3  10      838.98      900.17     13.24 o 
   2   3  10       36.76       41.10      3.47 o 
   3   3  10      225.10      207.78      4.86 o 
   4   3  10      322.70      343.77      6.11 o 
   5   3  10      448.84      425.97      9.63 o 
   6   3  10      130.66      149.81      7.66 o 
   7   3  10       31.80       18.91      6.29 o 
   8   3  10       18.35       18.88     11.13 o 
   9   3  10       10.50      -15.44     15.44 o 
   0   4  10      369.46      434.42      9.74 o 
   1   4  10      405.99      432.65      6.59 o 
   2   4  10      139.92      153.55      4.38 o 
   3   4  10       64.82       67.47      4.17 o 
   4   4  10       35.75       26.21      9.39 o 
   5   4  10       57.83       54.92      6.09 o 
   6   4  10       13.62        9.13      7.70 o 
   7   4  10       45.68       33.51      8.62 o 
   8   4  10       14.42        5.95      8.67 o 
   9   4  10        4.45        2.77     15.50 o 
   0   5  10       23.27       10.39     17.24 o 
   1   5  10      743.21      760.72     11.19 o 
   2   5  10      275.07      269.40      6.42 o 
   3   5  10      391.07      359.67      6.32 o 
   4   5  10      168.90      153.56      5.00 o 
   5   5  10       69.85       77.36      6.29 o 
   6   5  10        5.29        3.95     14.93 o 
   7   5  10        1.09        0.29     18.36 o 
   8   5  10       27.51       30.60     15.85 o 
   9   5  10        1.77      -14.42     16.86 o 
   0   6  10      222.13      190.57      6.88 o 
   1   6  10       51.96       40.75      4.10 o 
   2   6  10      104.83       89.25     14.29 o 
   3   6  10      144.49      145.95      5.07 o 
   4   6  10      129.05      132.74      5.01 o 
   5   6  10      286.44      305.45      9.05 o 
   6   6  10       24.18       27.00      6.29 o 
   7   6  10       19.48        5.63     29.76 o 
   8   6  10        0.01       -7.23     14.71 o 
   9   6  10        0.90       11.36     10.01 o 
   0   7  10       59.48       52.54      8.34 o 
   1   7  10       76.09       66.84      4.45 o 
   2   7  10      136.79      138.65      5.01 o 
   3   7  10      484.18      517.93      7.85 o 
   4   7  10       57.71       67.43      5.50 o 
   5   7  10       23.95       -0.37     43.39 o 
   6   7  10       50.42       47.02      6.88 o 
   7   7  10        4.09       -3.11      8.67 o 
   8   7  10       12.66       -5.93     16.46 o 
   0   8  10      660.42      657.80     18.09 o 
   1   8  10      398.83      393.51      8.11 o 
   2   8  10      182.78      179.00      5.28 o 
   3   8  10      104.36      107.70      4.86 o 
   4   8  10       21.72       21.46      8.27 o 
   5   8  10       13.76       20.30      6.29 o 
   6   8  10       20.21        4.34     26.14 o 
   7   8  10       10.64        7.66     10.85 o 
   8   8  10        4.25        6.26      9.74 o 
   0   9  10       48.55       49.73      6.29 o 
   1   9  10       20.45       23.24      6.78 o 
   2   9  10        6.71       -6.37      6.82 o 
   3   9  10      255.72      250.61      5.98 o 
   4   9  10       44.58       43.60      4.58 o 
   5   9  10       22.86       30.56     14.74 o 
   6   9  10       17.79       50.29     28.37 o 
   7   9  10        6.37      -12.99     15.14 o 
   8   9  10        0.87        5.53      9.09 o 
   0  10  10      237.46      220.06      8.26 o 
   1  10  10      181.83      167.23      5.42 o 
   2  10  10       13.62        4.60      7.11 o 
   3  10  10        5.29        3.31      5.54 o 
   4  10  10       64.56       61.98      4.93 o 
   5  10  10       10.02        1.11      7.08 o 
   6  10  10       27.26       20.20      8.62 o 
   7  10  10       16.51       24.96      7.66 o 
   0  11  10      346.60      335.48     25.87 o 
   1  11  10      144.69      151.76      5.49 o 
   2  11  10      175.56      197.62      5.84 o 
   3  11  10       77.17       88.24      5.07 o 
   4  11  10       64.89       65.95      5.27 o 
   5  11  10        9.24       -1.25      8.63 o 
   6  11  10        3.53      -10.01     18.87 o 
   7  11  10       21.74       22.53      8.26 o 
   0  12  10      294.35      275.12     12.52 o 
   1  12  10       11.37        8.74      5.02 o 
   2  12  10       33.90       33.30      5.46 o 
   3  12  10        6.92        3.55      7.47 o 
   4  12  10       53.21       47.08      6.88 o 
   5  12  10        0.68       -2.35      9.17 o 
   6  12  10        4.58      -10.85     15.73 o 
   0  13  10       12.43       -4.53     16.15 o 
   1  13  10       62.36       67.60      5.41 o 
   2  13  10       10.28       -1.93      7.77 o 
   3  13  10       37.16       48.68      5.27 o 
   4  13  10        0.16       -4.26      7.95 o 
   5  13  10       26.33       18.59     14.74 o 
   0  14  10      257.76      249.84     10.03 o 
   1  14  10        7.62        4.19      6.52 o 
   2  14  10       37.72       25.22     10.78 o 
   3  14  10       29.71       19.59     10.20 o 
   4  14  10       19.48       23.20      8.06 o 
   0  15  10        5.59       -4.67     10.20 o 
   1  15  10       19.20       13.74     10.17 o 
   2  15  10        6.32      -15.74     27.53 o 
   3  15  10        1.19        5.65     15.32 o 
   0  16  10        6.08       18.55      8.06 o 
   1  16  10        1.50       -4.59     14.46 o 
   1   0  11      385.46      382.39      8.63 o 
   2   0  11        1.36        5.48      6.20 o 
   3   0  11       15.14        1.41      7.23 o 
   4   0  11      479.75      450.29      9.63 o 
   5   0  11       49.22       53.93      6.09 o 
   6   0  11       13.82        5.84      5.51 o 
   7   0  11       22.72       17.48      8.29 o 
   8   0  11       36.72        9.46     17.29 o 
   9   0  11        1.65       11.18     29.48 o 
   0   1  11      107.53      117.15      5.69 o 
   1   1  11      118.17      120.47      4.10 o 
   2   1  11      264.72      254.58      5.01 o 
   3   1  11      126.57      126.92      4.73 o 
   4   1  11      176.53      182.24      5.30 o 
   5   1  11      154.49      131.72      5.07 o 
   6   1  11       44.78       35.14      5.90 o 
   7   1  11        7.73      -15.34     15.34 o 
   8   1  11       12.00       -2.44     10.29 o 
   9   1  11       11.02        9.57      7.44 o 
   0   2  11      822.46      807.24     17.51 o 
   1   2  11      240.44      245.60      4.93 o 
   2   2  11      130.64      122.72      5.72 o 
   3   2  11      104.77       96.59      4.45 o 
   4   2  11       47.48       40.54      4.88 o 
   5   2  11      108.68       98.60      9.31 o 
   6   2  11        6.76       13.35      5.90 o 
   7   2  11       10.38       15.75     12.24 o 
   8   2  11        2.29       10.84      8.09 o 
   9   2  11        0.29        1.13     16.32 o 
   0   3  11       15.40       27.81      4.72 o 
   1   3  11      193.60      185.60      4.65 o 
   2   3  11      315.58      295.68      5.70 o 
   3   3  11       60.76       47.85      4.24 o 
   4   3  11      233.98      203.45      5.42 o 
   5   3  11       68.51       66.56      5.24 o 
   6   3  11      184.06      188.05      9.46 o 
   7   3  11       32.06       28.69      6.69 o 
   8   3  11        6.98       -5.92     24.20 o 
   9   3  11        0.88       -5.95      9.20 o 
   0   4  11      429.87      443.55      9.42 o 
   1   4  11      184.57      174.99      4.65 o 
   2   4  11       22.91       17.05      4.82 o 
   3   4  11       38.17       41.43      4.24 o 
   4   4  11       33.10       24.15      6.50 o 
   5   4  11      148.25      147.40      8.90 o 
   6   4  11       42.85       42.86      6.69 o 
   7   4  11       13.95        5.01     11.13 o 
   8   4  11       31.16       17.72     10.85 o 
   9   4  11        4.75       -0.68     21.14 o 
   0   5  11        1.11       -6.62     12.17 o 
   1   5  11       66.59       58.22      4.24 o 
   2   5  11        8.44        9.03      8.35 o 
   3   5  11       64.60       72.26      4.52 o 
   4   5  11       23.43       27.40      8.55 o 
   5   5  11       32.80       30.30      6.29 o 
   6   5  11      104.90      107.07      6.88 o 
   7   5  11        4.56        0.81     16.11 o 
   8   5  11       11.59       13.04     17.52 o 
   0   6  11       32.73       39.31      5.90 o 
   1   6  11      123.00      129.28      5.80 o 
   2   6  11       78.82       79.92      5.17 o 
   3   6  11       34.51       42.76      4.24 o 
   4   6  11        7.27        4.80      5.22 o 
   5   6  11       63.34       66.75      6.48 o 
   6   6  11       21.07      -10.38     15.32 o 
   7   6  11        5.55        4.09     15.30 o 
   8   6  11       43.58       66.69     15.85 o 
   0   7  11       47.91       25.69     17.52 o 
   1   7  11      151.94      152.52      5.21 o 
   2   7  11       95.24      102.74      6.50 o 
   3   7  11      234.22      223.72      5.84 o 
   4   7  11       27.26       17.21      5.61 o 
   5   7  11       49.67       43.55      8.07 o 
   6   7  11        4.83       -2.92     21.42 o 
   7   7  11       37.54       39.29      7.27 o 
   8   7  11        2.98      -25.59     25.59 o 
   0   8  11      272.81      286.54      8.26 o 
   1   8  11       77.06       74.74      4.52 o 
   2   8  11      133.03      125.93      5.16 o 
   3   8  11      100.32      102.70      4.93 o 
   4   8  11      113.37      115.88      5.07 o 
   5   8  11       17.39        9.79      7.67 o 
   6   8  11        8.40       -4.69      9.05 o 
   7   8  11        3.35       -3.50     15.11 o 
   8   8  11       19.97       37.86      9.18 o 
   0   9  11      127.53      143.44      7.66 o 
   1   9  11      143.68      149.15      5.35 o 
   2   9  11      143.94      141.77      6.24 o 
   3   9  11       42.74       49.60      5.25 o 
   4   9  11       48.16       53.28      4.65 o 
   5   9  11      103.58       96.68      8.06 o 
   6   9  11        8.22        8.34      7.08 o 
   7   9  11        3.21        0.30      9.55 o 
   0  10  11       13.29       24.94     10.29 o 
   1  10  11       43.55       53.72     12.14 o 
   2  10  11       23.18       27.50      4.45 o 
   3  10  11       18.48       16.16      5.07 o 
   4  10  11       27.66       22.10      5.56 o 
   5  10  11       79.95       66.50     37.83 o 
   6  10  11       15.47        8.26     19.19 o 
   7  10  11       18.05       24.07      8.06 o 
   0  11  11       49.09       55.88      8.07 o 
   1  11  11       56.58       62.98      4.86 o 
   2  11  11       30.13       29.42     15.58 o 
   3  11  11        3.84       -1.73      7.53 o 
   4  11  11       18.70        4.22      4.93 o 
   5  11  11       14.57       30.89     13.91 o 
   6  11  11        7.11       31.89     30.04 o 
   0  12  11        0.82      -13.34     14.75 o 
   1  12  11       16.38       25.74      7.51 o 
   2  12  11       18.72       32.04      6.73 o 
   3  12  11       44.83       54.32      5.35 o 
   4  12  11        4.56        9.04      5.01 o 
   5  12  11       18.76       38.17      7.60 o 
   6  12  11        6.52      -16.87     18.26 o 
   0  13  11       30.72       33.30      7.27 o 
   1  13  11       53.48       45.82      5.42 o 
   2  13  11        9.76        4.47     11.64 o 
   3  13  11        2.34        1.36      7.89 o 
   4  13  11       19.30       28.41      8.07 o 
   5  13  11        0.10       -5.93     18.83 o 
   0  14  11        0.09      -15.38     17.50 o 
   1  14  11       74.28       91.88     18.08 o 
   2  14  11       44.67       43.78      8.06 o 
   3  14  11       14.06       19.50     23.36 o 
   4  14  11        0.37       -8.06      8.06 o 
   0  15  11        0.60       -1.40     19.26 o 
   1  15  11        1.63        9.23     13.07 o 
   2  15  11       11.60       20.02     16.69 o 
   0   0  12       66.75       72.98      5.90 o 
   1   0  12      102.90      106.47      6.48 o 
   2   0  12       43.54       58.91      5.69 o 
   3   0  12      381.16      396.42      9.24 o 
   4   0  12       55.35       63.82      7.79 o 
   5   0  12       87.13       94.66     12.79 o 
   6   0  12       18.97       11.39     22.25 o 
   7   0  12        9.73        8.90      6.29 o 
   8   0  12        2.09        2.23      8.67 o 
   9   0  12        2.18       10.01      7.87 o 
   0   1  12      445.37      408.62      8.85 o 
   1   1  12       41.38       48.15      4.42 o 
   2   1  12      170.49      173.92      5.07 o 
   3   1  12      338.99      342.85      6.19 o 
   4   1  12        2.84        4.58      7.99 o 
   5   1  12       77.76       71.67      5.22 o 
   6   1  12        3.39       -6.48      8.34 o 
   7   1  12       33.72       17.65     18.36 o 
   8   1  12        8.10      -12.64     16.15 o 
   9   1  12        2.10        5.96      9.27 o 
   0   2  12       21.99       19.19      5.90 o 
   1   2  12       63.84       64.04      4.17 o 
   2   2  12      115.33      125.20      4.73 o 
   3   2  12       17.18        6.68      6.13 o 
   4   2  12      182.10      186.65      5.35 o 
   5   2  12      185.18      170.93      5.42 o 
   6   2  12       32.01       33.76      6.29 o 
   7   2  12        0.97        9.52      6.48 o 
   8   2  12        8.02        1.18      8.70 o 
   0   3  12        0.38       -3.05      5.30 o 
   1   3  12      123.37      145.70      7.55 o 
   2   3  12      207.65      218.48      8.35 o 
   3   3  12       43.39       43.39      4.03 o 
   4   3  12       84.03       86.10      4.65 o 
   5   3  12      225.31      218.21     13.74 o 
   6   3  12       41.72       45.21     53.68 o 
   7   3  12        5.35        6.61      8.67 o 
   8   3  12        7.92       -0.19      9.45 o 
   0   4  12        0.02        7.35      7.13 o 
   1   4  12       69.39       66.76      4.45 o 
   2   4  12       14.92       18.77      4.66 o 
   3   4  12      435.12      414.09      6.74 o 
   4   4  12       79.07       67.19      6.18 o 
   5   4  12        1.00        6.23      7.28 o 
   6   4  12       30.41       34.26      6.69 o 
   7   4  12       34.00       37.43      7.27 o 
   8   4  12       27.34        8.34     18.08 o 
   0   5  12        6.59        1.83      5.30 o 
   1   5  12      244.68      261.54      5.72 o 
   2   5  12      151.42      129.67      5.38 o 
   3   5  12       69.94       68.21      4.52 o 
   4   5  12       57.86       60.03      4.58 o 
   5   5  12       11.33       -2.85      6.48 o 
   6   5  12        5.22      -11.83     18.63 o 
   7   5  12        6.13       10.71      8.74 o 
   8   5  12        3.04        0.47     15.58 o 
   0   6  12      161.79      165.95      9.18 o 
   1   6  12        4.90        2.50      7.47 o 
   2   6  12       18.86       12.19      5.26 o 
   3   6  12      139.20      127.32      5.27 o 
   4   6  12       35.39       38.88      7.15 o 
   5   6  12       19.86       37.41     20.30 o 
   6   6  12       77.63       77.45      7.66 o 
   7   6  12       13.42        6.72      8.90 o 
   8   6  12        2.22        7.41      7.27 o 
   0   7  12        0.32       -0.83      5.51 o 
   1   7  12      748.30      717.38     10.55 o 
   2   7  12      225.03      227.04      6.60 o 
   3   7  12      142.87      144.77      5.27 o 
   4   7  12       20.39       29.87      4.36 o 
   5   7  12        4.73       -4.12     12.91 o 
   6   7  12        1.37      -11.40     25.03 o 
   7   7  12        0.25      -16.23     16.23 o 
   0   8  12        2.97       -8.28      8.90 o 
   1   8  12       81.01       81.24      4.73 o 
   2   8  12        5.50      -10.01     10.01 o 
   3   8  12        5.70        7.24      4.70 o 
   4   8  12       11.33       11.61      4.80 o 
   5   8  12        9.77       -0.41     10.01 o 
   6   8  12        6.37       -1.41     12.52 o 
   7   8  12       17.80        9.24     10.24 o 
   0   9  12        1.84      -13.14     13.14 o 
   1   9  12       28.30       25.40      4.38 o 
   2   9  12       55.76       52.55      6.34 o 
   3   9  12       37.97       36.57      4.58 o 
   4   9  12       15.35       21.19      4.79 o 
   5   9  12        8.53       10.49      6.95 o 
   6   9  12        6.66        6.23      9.20 o 
   7   9  12        4.08       23.01      7.66 o 
   0  10  12        2.77       -4.36     15.05 o 
   1  10  12      138.59      142.84     24.57 o 
   2  10  12       62.15       76.24      7.16 o 
   3  10  12      119.09      124.64      5.70 o 
   4  10  12        9.27       -1.71      5.96 o 
   5  10  12        9.94        6.26      7.51 o 
   6  10  12       17.91       23.96      7.66 o 
   0  11  12       97.25       89.78      8.06 o 
   1  11  12        1.45       -7.75     10.33 o 
   2  11  12      112.66      114.28      6.41 o 
   3  11  12        5.65       12.36      5.31 o 
   4  11  12        1.83        1.32      8.04 o 
   5  11  12        5.31       -1.90     17.50 o 
   6  11  12        3.88      -18.26     18.26 o 
   0  12  12       44.84       44.09      7.66 o 
   1  12  12       10.80       13.55      6.20 o 
   2  12  12       42.67       49.66      5.35 o 
   3  12  12       47.85       61.46      5.70 o 
   4  12  12        6.34       10.93      9.74 o 
   5  12  12        6.56       26.91      7.66 o 
   0  13  12       29.40       -8.23     20.03 o 
   1  13  12        8.48        3.51      8.19 o 
   2  13  12        9.27        3.87      9.13 o 
   3  13  12        8.60        1.85      9.77 o 
   4  13  12       10.66        0.92     11.68 o 
   0  14  12       30.24       10.54     24.75 o 
   1  14  12       11.53        4.05     13.35 o 
   2  14  12       40.86       56.96      9.73 o 
   1   0  13       12.73        9.46      5.51 o 
   2   0  13        1.55        6.68      7.13 o 
   3   0  13      107.66      118.77      7.08 o 
   4   0  13       27.15       30.75      6.09 o 
   5   0  13       16.10       -8.75     14.65 o 
   6   0  13       21.99       25.07      6.69 o 
   7   0  13        0.90      -17.24     17.24 o 
   8   0  13       11.53       -0.68      9.63 o 
   0   1  13      515.08      503.95     19.48 o 
   1   1  13       68.46       89.57      4.74 o 
   2   1  13       59.37       50.41      4.22 o 
   3   1  13       75.05       75.70      4.58 o 
   4   1  13        6.45       13.36      4.26 o 
   5   1  13       49.86       52.62      4.73 o 
   6   1  13       19.39       20.30      6.69 o 
   7   1  13       16.70       13.49     26.70 o 
   8   1  13       22.54       30.04      7.27 o 
   0   2  13       30.52       43.53     12.24 o 
   1   2  13       17.78       16.58     10.04 o 
   2   2  13       59.93       68.88      9.77 o 
   3   2  13      105.44       95.57      5.06 o 
   4   2  13       62.95       58.52      4.58 o 
   5   2  13      103.28      124.50      5.28 o 
   6   2  13       40.51       38.90      7.08 o 
   7   2  13       20.11       12.87     17.24 o 
   8   2  13        0.31      -11.25     16.23 o 
   0   3  13        4.25        0.00      5.51 o 
   1   3  13       87.39       83.74      4.45 o 
   2   3  13       85.35       75.61      4.58 o 
   3   3  13      131.17      113.64      4.93 o 
   4   3  13       59.05       51.56      4.52 o 
   5   3  13       17.15        1.79     11.50 o 
   6   3  13        2.57        9.73      6.29 o 
   7   3  13        0.75        2.23     14.75 o 
   8   3  13        5.00       11.09     12.52 o 
   0   4  13        0.62      -12.74     12.74 o 
   1   4  13       20.94       25.41      4.16 o 
   2   4  13       77.03       77.94      6.04 o 
   3   4  13      168.08      159.64      5.28 o 
   4   4  13      326.23      298.11      6.91 o 
   5   4  13       95.29       80.23      7.27 o 
   6   4  13        9.17       12.21      8.62 o 
   7   4  13       26.69       17.52      7.47 o 
   8   4  13        4.50      -34.10     45.89 o 
   0   5  13      166.52      142.37     18.08 o 
   1   5  13      131.02      131.48      5.01 o 
   2   5  13       63.95       73.34      4.52 o 
   3   5  13       83.72       71.17      8.51 o 
   4   5  13       11.92       14.12      4.68 o 
   5   5  13       17.76        6.47      8.20 o 
   6   5  13       14.81       20.44      6.87 o 
   7   5  13        6.57        8.81     25.87 o 
   8   5  13        1.84        0.37      9.45 o 
   0   6  13       61.23       59.76      7.23 o 
   1   6  13       84.91       93.98      4.65 o 
   2   6  13       10.74       10.52      7.87 o 
   3   6  13       40.08       41.52      4.74 o 
   4   6  13       11.35        7.41      5.72 o 
   5   6  13       11.13        4.45      6.29 o 
   6   6  13        1.54      -10.88     74.54 o 
   7   6  13        3.97        7.23     18.08 o 
   0   7  13       18.83       20.62      7.79 o 
   1   7  13       55.51       45.49      4.64 o 
   2   7  13       51.75       62.05      5.07 o 
   3   7  13       32.72       33.06      7.31 o 
   4   7  13        7.12        2.59      6.64 o 
   5   7  13        0.19       -0.90     14.81 o 
   6   7  13       15.19       10.75      7.27 o 
   7   7  13       13.66       15.58      7.87 o 
   0   8  13       18.70       17.52      8.62 o 
   1   8  13       59.45       63.62      4.79 o 
   2   8  13       52.69       50.40      8.03 o 
   3   8  13       29.68       35.77      9.36 o 
   4   8  13       11.66       11.59      9.80 o 
   5   8  13        3.84       -1.73     13.63 o 
   6   8  13        2.80       -1.85     16.11 o 
   7   8  13        7.55       29.56     24.48 o 
   0   9  13       19.48       -4.88     15.11 o 
   1   9  13       47.73       54.06      4.65 o 
   2   9  13       67.60       75.58      5.14 o 
   3   9  13       25.38       23.97     10.28 o 
   4   9  13        1.16       -7.49      7.49 o 
   5   9  13        4.79        0.05     15.93 o 
   6   9  13        1.21        1.08      7.27 o 
   0  10  13      154.55      162.13     11.68 o 
   1  10  13       45.64       58.74      5.12 o 
   2  10  13       40.89       36.23     26.50 o 
   3  10  13       37.66       46.68     13.49 o 
   4  10  13       12.03       17.16      5.53 o 
   5  10  13        1.59        3.45     16.00 o 
   6  10  13        1.65      -10.17     10.17 o 
   0  11  13       49.87       54.54      7.79 o 
   1  11  13       42.15       37.74      9.77 o 
   2  11  13       31.91       12.78     11.40 o 
   3  11  13       16.13       21.53     12.93 o 
   4  11  13       11.44       23.92      7.47 o 
   5  11  13       21.15       12.79     10.20 o 
   0  12  13       13.94       18.16      7.27 o 
   1  12  13        2.01        2.17      7.87 o 
   2  12  13        2.10        4.96     13.91 o 
   3  12  13       15.76       16.40      9.85 o 
   4  12  13        6.86      -11.90     44.22 o 
   0  13  13       57.64       45.70      8.63 o 
   1  13  13       49.97       44.26      8.45 o 
   2  13  13        1.03      -11.13     11.13 o 
   3  13  13        0.54      -19.67     19.67 o 
   0  14  13        0.31       -5.58     17.50 o 
   0   0  14       39.47       51.49      5.90 o 
   1   0  14       55.94       61.33     12.24 o 
   2   0  14       24.82       31.31     11.68 o 
   3   0  14      456.02      414.44     10.03 o 
   4   0  14        0.14       -4.09     20.30 o 
   5   0  14        5.44        3.04      8.62 o 
   6   0  14       11.74        9.12     11.96 o 
   7   0  14       31.17       30.20      9.73 o 
   8   0  14        2.46       13.46      9.55 o 
   0   1  14       42.89       42.02      6.09 o 
   1   1  14       81.20       69.78      4.45 o 
   2   1  14      155.10      158.17     12.29 o 
   3   1  14       25.01       35.53      5.12 o 
   4   1  14       30.85       37.84      4.38 o 
   5   1  14       20.87       16.81      7.95 o 
   6   1  14        2.43       -2.20      8.63 o 
   7   1  14        7.36        4.08      9.45 o 
   0   2  14        0.03        5.84      5.11 o 
   1   2  14        0.62       -0.87      5.06 o 
   2   2  14      114.82      111.45      4.79 o 
   3   2  14       55.89       62.27      6.26 o 
   4   2  14       10.71       -7.41     10.13 o 
   5   2  14       19.50       11.26      7.63 o 
   6   2  14        0.32       -2.00      9.18 o 
   7   2  14        6.54      -11.88     16.11 o 
   0   3  14       23.69       24.89     11.96 o 
   1   3  14       77.64       85.96      4.50 o 
   2   3  14       11.19        5.57      5.20 o 
   3   3  14        3.24       -9.62      9.62 o 
   4   3  14        0.39        4.34      9.12 o 
   5   3  14        0.68       -2.60      7.41 o 
   6   3  14        4.29       11.72     15.30 o 
   7   3  14        6.07       -9.20      9.20 o 
   0   4  14       86.89       79.29      6.48 o 
   1   4  14       88.18       93.80      4.98 o 
   2   4  14       39.68       36.43     11.00 o 
   3   4  14       53.18       66.38      5.78 o 
   4   4  14       38.81       24.98      6.58 o 
   5   4  14        6.39       -9.59      9.59 o 
   6   4  14       10.36       -0.69     16.07 o 
   7   4  14       20.64        0.10     16.71 o 
   0   5  14       43.26       42.01      6.29 o 
   1   5  14       17.73       15.00      4.16 o 
   2   5  14       62.88       71.73      4.65 o 
   3   5  14       81.45       81.57      5.01 o 
   4   5  14        9.75        8.18      6.13 o 
   5   5  14        6.63        6.41     15.93 o 
   6   5  14        8.22      -15.53     15.53 o 
   7   5  14        6.06        1.48      9.70 o 
   0   6  14       23.25       25.41      6.68 o 
   1   6  14       67.51       72.14      5.70 o 
   2   6  14       19.98       16.05      8.03 o 
   3   6  14        1.96       11.19      4.59 o 
   4   6  14       33.17       26.46     22.95 o 
   5   6  14       15.61       13.32      6.87 o 
   6   6  14        3.69       -7.82     16.63 o 
   7   6  14       19.05       30.77     11.68 o 
   0   7  14       12.62       18.45      6.09 o 
   1   7  14      342.80      351.17      7.09 o 
   2   7  14        3.53        1.42      6.86 o 
   3   7  14       18.59        7.61      6.47 o 
   4   7  14       19.30       19.30      4.92 o 
   5   7  14       14.44        1.41      7.27 o 
   6   7  14        3.85       11.68      7.08 o 
   0   8  14        1.34        1.98     12.51 o 
   1   8  14       18.83       20.30      5.30 o 
   2   8  14       47.27       53.29      9.55 o 
   3   8  14       35.27       50.68     11.48 o 
   4   8  14       19.70       15.61     12.85 o 
   5   8  14       38.38       58.68     15.85 o 
   6   8  14        1.62       12.12      9.74 o 
   0   9  14        2.19      -10.77     15.11 o 
   1   9  14       50.07       48.19      5.27 o 
   2   9  14       18.85       20.82      7.29 o 
   3   9  14       32.36       33.89      9.55 o 
   5   9  14       33.89       25.21     13.91 o 
   0  10  14       12.01        9.30     15.85 o 
   1  10  14       54.94       70.42     10.58 o 
   2  10  14       26.91       30.71      5.07 o 
   3  10  14       13.46        1.30      8.96 o 
   4  10  14        8.61       11.33     10.00 o 
   5  10  14       10.04        3.81     23.64 o 
   0  11  14        3.50       -3.89     16.11 o 
   2  11  14        5.67      -16.90     16.90 o 
   3  11  14       25.58       30.25      7.66 o 
   4  11  14        2.25       14.38      7.66 o 
   0  12  14       41.10       36.92      7.87 o 
   1  12  14       16.94       -1.24     16.57 o 
   2  12  14        4.58        1.96      9.74 o 
   3  12  14       28.01       26.14      8.65 o 
   0  13  14       49.83       56.93      9.02 o 
   1   0  15       63.78       59.85      6.29 o 
   2   0  15        6.16       -8.78     12.96 o 
   3   0  15       80.94       73.30     11.40 o 
   4   0  15       21.39       -7.94     13.07 o 
   5   0  15        2.01      -12.89     15.28 o 
   6   0  15       23.08       21.93     17.24 o 
   7   0  15        5.47      -15.13     18.29 o 
   0   1  15       33.80       37.71      6.29 o 
   1   1  15       43.24       51.54      4.90 o 
   2   1  15       75.30       69.87      4.86 o 
   3   1  15       36.92       46.76      4.52 o 
   4   1  15       36.00       42.96      8.63 o 
   5   1  15        1.56        5.03      7.11 o 
   6   1  15       15.55       10.90      6.87 o 
   7   1  15        0.80        2.23     15.73 o 
   0   2  15        1.39      -13.17     13.17 o 
   1   2  15        0.15        5.36      7.49 o 
   2   2  15       45.75       42.75      4.95 o 
   3   2  15       25.95       25.74      6.18 o 
   4   2  15        6.33        6.12      8.67 o 
   5   2  15        0.13        2.86      5.46 o 
   6   2  15        4.48       -2.23      7.08 o 
   7   2  15        9.24        7.61     25.87 o 
   0   3  15       56.40       47.94     12.52 o 
   1   3  15      259.08      252.97      6.19 o 
   2   3  15       22.44       32.11      4.44 o 
   3   3  15       93.16      104.77      6.34 o 
   4   3  15        1.83       -6.83      6.83 o 
   5   3  15       18.53       11.10     10.88 o 
   6   3  15        2.68      -18.36     18.36 o 
   7   3  15        0.63        0.03     17.11 o 
   0   4  15        0.47        6.40      7.28 o 
   1   4  15       88.42       86.68      5.14 o 
   2   4  15       40.10       37.09      8.88 o 
   3   4  15       57.53       52.05      5.01 o 
   4   4  15       29.20       33.20      4.79 o 
   5   4  15       20.35       12.28     41.72 o 
   6   4  15        8.94       13.89     12.79 o 
   0   5  15       50.53       64.47      9.18 o 
   1   5  15       85.63       82.21      8.99 o 
   2   5  15       15.84       10.15      6.97 o 
   3   5  15        5.14        0.86      7.71 o 
   4   5  15        0.54        6.84      7.23 o 
   5   5  15       22.48       16.94     15.02 o 
   6   5  15        0.18       -1.10     17.11 o 
   0   6  15        7.41        6.65     14.01 o 
   1   6  15       46.49       37.85      4.72 o 
   2   6  15        3.16       -0.05      5.19 o 
   3   6  15       19.13       23.02      5.38 o 
   4   6  15        7.54       11.15      7.39 o 
   5   6  15        7.36       -3.35      9.24 o 
   6   6  15        3.04       14.36     11.96 o 
   0   7  15       24.84        8.77     13.63 o 
   1   7  15        6.87       -5.28      7.46 o 
   2   7  15       21.40        9.07      6.74 o 
   3   7  15       64.76       50.27     10.52 o 
   4   7  15       25.90       29.91      5.61 o 
   5   7  15        8.07       11.68      9.73 o 
   0   8  15        1.40      -10.73     23.64 o 
   1   8  15       35.07       39.34      9.51 o 
   2   8  15       27.14       37.37      9.66 o 
   3   8  15       34.60       37.57     13.41 o 
   4   8  15        4.41      -17.24     17.24 o 
   5   8  15       13.01       36.30      7.84 o 
   0   9  15       74.44       84.64     10.01 o 
   1   9  15       15.91       28.46     15.50 o 
   2   9  15        0.91        2.33      5.31 o 
   3   9  15       12.23       -2.21      9.67 o 
   4   9  15        5.45       10.80      9.67 o 
   0  10  15        3.76        5.70      9.24 o 
   1  10  15       56.69       53.01      8.65 o 
   2  10  15       12.91        1.42     10.04 o 
   3  10  15       23.03        8.39     21.14 o 
   4  10  15        4.74       -5.14      8.45 o 
   0  11  15        3.16       11.48     11.40 o 
   1  11  15       19.09       26.16      7.66 o 
   2  11  15        2.55       -9.00     10.27 o 
   0  12  15        1.53       -6.68     10.57 o 
   0   0  16       11.32       12.28      5.69 o 
   1   0  16       58.91       61.02      9.46 o 
   2   0  16       10.09      -16.11     16.11 o 
   3   0  16        0.60       10.21      8.34 o 
   4   0  16        4.37       -9.48     12.24 o 
   5   0  16        5.34      -16.13     16.13 o 
   6   0  16        1.25       -1.53      7.27 o 
   0   1  16        0.00        2.85     13.30 o 
   1   1  16       26.27       33.05      4.51 o 
   2   1  16       27.15       41.64     10.98 o 
   3   1  16        2.41        4.43      7.16 o 
   4   1  16        7.99        4.31      5.38 o 
   6   1  16        2.00       10.79      6.87 o 
   0   2  16       69.78       69.01      6.88 o 
   1   2  16       29.79       33.90      8.74 o 
   2   2  16       34.26       33.30      7.04 o 
   3   2  16       16.67       15.74      5.40 o 
   4   2  16       10.93       11.65      6.10 o 
   5   2  16        7.40       25.30      6.48 o 
   6   2  16        9.12        6.45     10.85 o 
   0   3  16       23.66       18.83      8.26 o 
   1   3  16       17.73       14.46      5.69 o 
   2   3  16        4.82       -7.37      7.67 o 
   3   3  16       11.08        7.79      7.37 o 
   4   3  16        5.97       12.35      5.35 o 
   5   3  16        9.29       -0.05     15.93 o 
   6   3  16        8.88       13.60      9.73 o 
   0   4  16       28.72       25.59      6.69 o 
   1   4  16       48.22       50.98      5.07 o 
   2   4  16      120.05      128.93      5.91 o 
   3   4  16        3.22      -10.55     10.55 o 
   4   4  16        1.84      -10.82     10.82 o 
   5   4  16       21.66       31.84     10.29 o 
   6   4  16        2.15       -6.55     17.89 o 
   0   5  16      231.12      248.12      9.83 o 
   1   5  16       10.71       -2.30      7.28 o 
   2   5  16       30.66       39.33      4.79 o 
   3   5  16       49.13       46.24      5.42 o 
   5   5  16       17.52       24.77      7.66 o 
   0   6  16        8.56       16.78      6.87 o 
   1   6  16        1.15      -10.64     10.64 o 
   2   6  16       64.33       67.88      6.58 o 
   3   6  16       30.05       26.62      5.20 o 
   4   6  16        9.37       19.98      8.07 o 
   5   6  16        1.72       -0.99     19.47 o 
   0   7  16       12.09        6.38     11.13 o 
   1   7  16       89.13       95.66      7.71 o 
   2   7  16        0.98       -7.35     10.98 o 
   3   7  16       33.88       36.81     11.96 o 
   4   7  16       29.17       36.42      8.06 o 
   0   8  16        8.98        4.92      7.27 o 
   1   8  16        1.93        4.37      8.61 o 
   2   8  16       11.37        2.86     25.31 o 
   3   8  16        6.68        7.23     18.08 o 
   4   8  16        2.40        8.03     11.96 o 
   0   9  16        1.46      -17.02     22.81 o 
   1   9  16        8.44       -4.46     16.69 o 
   2   9  16        3.99      -10.52     17.11 o 
   3   9  16       14.39       10.66     12.79 o 
   0  10  16       38.39       57.59      8.23 o 
   1  10  16        6.36       12.24      7.47 o 
   2  10  16       16.96       12.85     10.63 o 
   1   0  17        0.85       -1.74     17.52 o 
   2   0  17        0.12      -11.38     14.41 o 
   3   0  17        5.42       -1.11     12.52 o 
   4   0  17        0.18       10.58     16.97 o 
   5   0  17        5.02      -37.55     37.55 o 
   0   1  17       84.01       65.00     10.85 o 
   1   1  17       37.63       34.01      4.93 o 
   2   1  17       49.28       60.93      8.03 o 
   3   1  17        0.60      -10.53     10.53 o 
   4   1  17        4.22        4.11     14.35 o 
   5   1  17        2.01       -3.14     15.75 o 
   0   2  17       40.82       36.92      7.47 o 
   1   2  17       27.23       17.12     10.76 o 
   2   2  17        5.01       11.18      7.47 o 
   3   2  17       11.04       17.57      5.37 o 
   4   2  17       26.08       17.53      7.66 o 
   5   2  17       21.58       39.42     12.52 o 
   0   3  17        0.04       -2.42     25.87 o 
   1   3  17       25.90       28.06     11.23 o 
   2   3  17       17.48        7.65      7.70 o 
   3   3  17        6.62       -4.43      7.62 o 
   4   3  17        1.48        8.34      8.59 o 
   5   3  17        8.18      -13.56     17.42 o 
   0   4  17       10.22       24.70     15.85 o 
   1   4  17       17.05        0.74      8.05 o 
   2   4  17       42.06       41.00      5.51 o 
   3   4  17        7.05        3.59     15.67 o 
   4   4  17       19.28        4.94     11.13 o 
   5   4  17       11.13       34.26     13.07 o 
   0   5  17        0.91      -28.93     35.04 o 
   1   5  17        1.30      -10.84     10.84 o 
   2   5  17       15.12       17.47      6.58 o 
   3   5  17        9.10        4.73      9.00 o 
   4   5  17        4.56      -11.16     11.16 o 
   0   6  17        4.08        0.24      9.00 o 
   1   6  17       41.09       42.28     16.41 o 
   2   6  17        5.90      -18.26     18.26 o 
   3   6  17        0.28       -5.87     16.23 o 
   4   6  17       19.35       34.48      7.84 o 
   0   7  17       13.05        3.91     10.01 o 
   1   7  17        7.66       13.36      9.35 o 
   2   7  17        9.95       -8.76     17.47 o 
   3   7  17        7.02       -0.81      7.84 o 
   0   8  17       24.55       25.40     12.24 o 
   1   8  17       20.26       36.13     20.03 o 
   2   8  17        5.02       19.75     10.57 o 
   0   9  17       31.52       34.95     20.86 o 
   1   9  17       12.25        8.57     17.24 o 
   0   0  18       78.68       70.69     15.30 o 
   1   0  18       91.72      107.58      8.06 o 
   2   0  18        1.96        0.20     14.88 o 
   3   0  18        0.14      -13.79     16.32 o 
   4   0  18        0.89      -27.64     29.48 o 
   0   1  18       25.81       18.06      9.46 o 
   1   1  18       17.23       31.88     14.34 o 
   2   1  18        1.89      -11.00     15.72 o 
   3   1  18        4.24      -17.87     17.87 o 
   4   1  18        2.87        0.90      9.85 o 
   0   2  18        0.10        5.42      9.73 o 
   1   2  18       35.69       37.63      9.73 o 
   2   2  18       21.96        4.51     18.36 o 
   3   2  18       20.95       14.96     10.36 o 
   4   2  18       11.60       -6.93     10.17 o 
   0   3  18       13.02      -12.31     15.72 o 
   1   3  18       35.50       45.80     25.03 o 
   2   3  18        3.04      -13.79     15.28 o 
   3   3  18        8.62       13.87     11.40 o 
   4   3  18        1.98      -14.97     17.98 o 
   0   4  18       53.00       68.55     18.08 o 
   1   4  18        3.30        4.01      8.79 o 
   2   4  18        5.23        7.37      7.27 o 
   3   4  18       10.81       15.86     16.13 o 
   0   5  18       61.44       57.06      8.23 o 
   1   5  18        1.27        3.53     13.07 o 
   2   5  18        6.36        2.62      9.32 o 
   3   5  18        4.63       -5.41     16.97 o 
   0   6  18       20.31       25.25     13.07 o 
   1   6  18       20.32       26.95      7.47 o 
   2   6  18       10.08       18.85     12.52 o 
   0   7  18        7.54       -5.42     10.67 o 
   1   7  18       27.55       24.65     13.07 o 
   1   0  19       22.45       32.33      7.87 o 
   2   0  19        1.51      -15.65     18.21 o 
   0   1  19        2.03        0.87     24.75 o 
   1   1  19        4.00        4.24      9.59 o 
   2   1  19        6.76       18.63      7.47 o 
   0   2  19       23.64       48.04      8.90 o 
   1   2  19       42.43       51.45      8.26 o 
   2   2  19        2.19        8.36      9.59 o 
   0   3  19        2.87       18.91      7.47 o 
   1   3  19       23.69       15.11     21.42 o 
   0   4  19        0.13       12.07     23.64 o 
                                                 
